# Supplementary material for: Conservation and Divergence of the Trihelix Genes in Brassica and Expression Profiles of BnaTH Genes in Brassica napus under Abiotic Stresses
Source: Int J Mol Sci. 2022 Dec 12;23(24):15766. doi: 10.3390/ijms232415766 (PMC9779230; doi:10.3390/ijms232415766)
Supplement: Supplementary file 1 [file ijms-23-15766-s001.zip]

Archive with 4 entries (4 files):
- Figure S1.pdf
- Figure S2.pdf
- Figure S3.pdf
- Supplementary Table S1-11.xlsx
