# Supplementary material for: Conservation and Divergence of the Trihelix Genes in Brassica and Expression Profiles of BnaTH Genes in Brassica napus under Abiotic Stresses
Source: Int J Mol Sci. 2022 Dec 12;23(24):15766. doi: 10.3390/ijms232415766 (PMC9779230; doi:10.3390/ijms232415766)
Supplement: Supplementary file 1 [file ijms-23-15766-s001.zip › Supplementary Table S1-11.xlsx]

## Sheet: Table S1
Supplementary Table S1. Chromosomal distribution of TH genes
Gene ID	Gene name	Chromosome name	Start	End
AT1G13450	AtTH-1	1	4612731	4615259	-
AT1G21200	AtTH-2	1	7421172	7423396	+
AT1G31310	AtTH-3	1	11198353	11200141	-
AT1G33240	AtTH-4	1	12051377	12054753	-
AT1G54060	AtTH-5	1	20180610	20182374	+
AT1G76870	AtTH-6	1	28857250	28858530	+
AT1G76880	AtTH-7	1	28865314	28868225	+
AT1G76890	AtTH-8	1	28873052	28875435	-
AT2G33550	AtTH-9	2	14209982	14211693	-
AT2G35640	AtTH-10	2	14982835	14984339	+
AT2G38250	AtTH-11	2	16018210	16020156	+
AT2G44730	AtTH-12	2	18437333	18438565	-
AT3G10000	AtTH-13	3	3076782	3079188	+
AT3G10030	AtTH-14	3	3092016	3095025	-
AT3G10040	AtTH-15	3	3096345	3098417	-
AT3G11100	AtTH-16	3	3476187	3477900	-
AT3G14180	AtTH-17	3	4706802	4709176	-
AT3G24490	AtTH-18	3	8910422	8912223	+
AT3G24860	AtTH-19	3	9073623	9074682	+
AT3G25990	AtTH-20	3	9504677	9506787	-
AT3G54390	AtTH-21	3	20137577	20139149	-
AT3G58630	AtTH-22	3	21683530	21686039	-
AT4G31270	AtTH-23	4	15183188	15184961	-
AT5G01380	AtTH-24	5	155610	157601	-
AT5G03680	AtTH-25	5	957611	961047	+
AT5G05550	AtTH-26	5	1639000	1640960	-
AT5G28300	AtTH-27	5	10292279	10295283	-
AT5G47660	AtTH-28	5	19312747	19314893	+
AT5G63420	AtTH-29	5	25400317	25406250	+
BcaB01g00198	BcaTH-1	ChrB01	1312612	1313930	+
BcaB01g00199	BcaTH-2	ChrB01	1317810	1326683	+
BcaB01g00200	BcaTH-3	ChrB01	1327831	1331124	+
BcaB01g03713	BcaTH-4	ChrB01	56008344	56009489	-
BcaB01g05794	BcaTH-5	ChrB01	69171949	69174825	-
BcaB01g05808	BcaTH-6	ChrB01	69281463	69284316	-
BcaB01g06095	BcaTH-7	ChrB01	70933966	70935681	-
BcaB01g06227	BcaTH-8	ChrB01	71545471	71547268	-
BcaB02g06447	BcaTH-9	ChrB02	484711	486632	-
BcaB02g07079	BcaTH-10	ChrB02	5533015	5534103	+
BcaB02g07080	BcaTH-11	ChrB02	5546531	5548856	+
BcaB02g07081	BcaTH-12	ChrB02	5559148	5568741	-
BcaB02g07505	BcaTH-13	ChrB02	8395699	8400130	-
BcaB02g08252	BcaTH-14	ChrB02	13094380	13094862	+
BcaB02g08851	BcaTH-15	ChrB02	16899098	16899994	-
BcaB02g09213	BcaTH-16	ChrB02	19200033	19201126	-
BcaB02g10573	BcaTH-17	ChrB02	29644336	29645750	-
BcaB02g10864	BcaTH-18	ChrB02	32495642	32496628	-
BcaB02g10866	BcaTH-19	ChrB02	32497927	32498355	-
BcaB03g12686	BcaTH-20	ChrB03	6561809	6562987	-
BcaB03g12828	BcaTH-21	ChrB03	7290104	7291297	-
BcaB03g14582	BcaTH-22	ChrB03	19085206	19086237	-
BcaB04g17032	BcaTH-23	ChrB04	1399918	1400853	-
BcaB04g17922	BcaTH-24	ChrB04	26858563	26861018	+
BcaB04g18385	BcaTH-25	ChrB04	35952624	35953652	+
BcaB04g18388	BcaTH-26	ChrB04	35962658	35963758	+
BcaB04g18823	BcaTH-27	ChrB04	39752698	39754065	-
BcaB04g21150	BcaTH-28	ChrB04	56214700	56215682	+
BcaB05g21819	BcaTH-29	ChrB05	2561903	2564749	-
BcaB05g25015	BcaTH-30	ChrB05	53322894	53325271	+
BcaB05g25016	BcaTH-31	ChrB05	53338016	53340168	-
BcaB06g26703	BcaTH-32	ChrB06	14157766	14158665	+
BcaB06g28695	BcaTH-33	ChrB06	48861248	48863196	-
BcaB06g28696	BcaTH-34	ChrB06	48863676	48864980	-
BcaB07g30244	BcaTH-35	ChrB07	3356853	3358599	+
BcaB07g32110	BcaTH-36	ChrB07	16448205	16449443	+
BcaB07g34183	BcaTH-37	ChrB07	53070086	53072400	+
BcaB08g34296	BcaTH-38	ChrB08	570793	575768	-
BcaC01g01105	BcaTH-39	ChrC01	12042754	12043913	+
BcaC01g01430	BcaTH-40	ChrC01	15400369	15401274	+
BcaC01g02587	BcaTH-41	ChrC01	33732255	33736820	+
BcaC01g03309	BcaTH-42	ChrC01	41767172	41768149	-
BcaC01g03954	BcaTH-43	ChrC01	48448314	48449597	+
BcaC01g04257	BcaTH-44	ChrC01	50809452	50810698	-
BcaC01g05198	BcaTH-45	ChrC01	58608555	58609118	+
BcaC01g05200	BcaTH-46	ChrC01	58610669	58611724	+
BcaC01g05201	BcaTH-47	ChrC01	58613508	58614575	+
BcaC01g05554	BcaTH-48	ChrC01	61448315	61449452	-
BcaC02g07800	BcaTH-49	ChrC02	5874501	5875877	-
BcaC02g10084	BcaTH-50	ChrC02	31700197	31700661	-
BcaC02g11439	BcaTH-51	ChrC02	53214941	53217280	-
BcaC02g11965	BcaTH-52	ChrC02	57836252	57837345	+
BcaC02g12279	BcaTH-53	ChrC02	60453379	60454275	+
BcaC02g12281	BcaTH-54	ChrC02	60459095	60460054	+
BcaC03g12992	BcaTH-55	ChrC03	349127	351958	-
BcaC03g13125	BcaTH-56	ChrC03	1418885	1420182	-
BcaC03g15713	BcaTH-57	ChrC03	28973935	28976183	+
BcaC03g15714	BcaTH-58	ChrC03	28994858	28996877	-
BcaC03g16982	BcaTH-59	ChrC03	50887650	50889533	+
BcaC03g17309	BcaTH-60	ChrC03	54922162	54923846	-
BcaC03g17762	BcaTH-61	ChrC03	59370486	59372754	+
BcaC04g22778	BcaTH-62	ChrC04	53611178	53612013	+
BcaC05g25245	BcaTH-63	ChrC05	6444757	6446603	-
BcaC05g26028	BcaTH-64	ChrC05	12929946	12931145	+
BcaC05g29401	BcaTH-65	ChrC05	56959014	56959964	-
BcaC06g31352	BcaTH-66	ChrC06	4649715	4651402	-
BcaC06g31960	BcaTH-67	ChrC06	8631033	8632750	+
BcaC06g31977	BcaTH-68	ChrC06	8724705	8726440	-
BcaC06g32077	BcaTH-69	ChrC06	9300317	9303245	+
BcaC06g34234	BcaTH-70	ChrC06	24875982	24877585	-
BcaC06g35764	BcaTH-71	ChrC06	43713267	43714157	+
BcaC07g37562	BcaTH-72	ChrC07	13457299	13459698	+
BcaC07g38034	BcaTH-73	ChrC07	20991606	20992866	-
BcaC07g39082	BcaTH-74	ChrC07	29894022	29895173	+
BcaC07g40212	BcaTH-75	ChrC07	39465461	39466336	-
BcaC07g41640	BcaTH-76	ChrC07	48735864	48737931	+
BcaC08g43587	BcaTH-77	ChrC08	10946707	10949889	+
BcaC08g43885	BcaTH-78	ChrC08	15552641	15554995	+
BcaC08g44158	BcaTH-79	ChrC08	19279805	19280788	+
BcaC08g44930	BcaTH-80	ChrC08	29341687	29343201	-
BcaC08g45503	BcaTH-81	ChrC08	34779443	34780867	+
BcaC08g45505	BcaTH-82	ChrC08	34798017	34800310	-
BcaC08g45507	BcaTH-83	ChrC08	34813457	34814413	-
BcaC08g47187	BcaTH-84	ChrC08	50234803	50236908	+
BcaC08g47189	BcaTH-85	ChrC08	50246919	50248893	-
BcaC09g48155	BcaTH-86	ChrC09	3998694	3999664	-
BjuVA01G20880	BjuTH-1	AA_Chr01	10545926	10547518	+
BjuVA01G40740	BjuTH-2	AA_Chr01	26725709	26727077	+
BjuVA01G40760	BjuTH-3	AA_Chr01	26733777	26734688	+
BjuVA02G00290	BjuTH-4	AA_Chr02	161486	163140	+
BjuVA02G01230	BjuTH-5	AA_Chr02	563831	566678	+
BjuVA02G25760	BjuTH-6	AA_Chr02	14027448	14033098	+
BjuVA02G25770	BjuTH-7	AA_Chr02	14050540	14052927	-
BjuVA02G37060	BjuTH-8	AA_Chr02	25068720	25070705	+
BjuVA02G39930	BjuTH-9	AA_Chr02	27072029	27073854	-
BjuVA02G43920	BjuTH-10	AA_Chr02	29509744	29512153	+
BjuVA03G00350	BjuTH-11	AA_Chr03	138245	140230	+
BjuVA03G01250	BjuTH-12	AA_Chr03	539669	542469	+
BjuVA03G20770	BjuTH-13	AA_Chr03	9604618	9606055	+
BjuVA03G24390	BjuTH-14	AA_Chr03	11342083	11343798	-
BjuVA03G35150	BjuTH-15	AA_Chr03	16482991	16484586	+
BjuVA03G42980	BjuTH-16	AA_Chr03	20456169	20457575	+
BjuVA04G25830	BjuTH-17	AA_Chr04	17441810	17443416	-
BjuVA05G04750	BjuTH-18	AA_Chr05	2470541	2471954	-
BjuVA05G07640	BjuTH-19	AA_Chr05	3956607	3958219	-
BjuVA05G11560	BjuTH-20	AA_Chr05	6070529	6072254	+
BjuVA05G38360	BjuTH-21	AA_Chr05	34373521	34374995	+
BjuVA05G39220	BjuTH-22	AA_Chr05	34735937	34737726	+
BjuVA05G39230	BjuTH-23	AA_Chr05	34738416	34741264	+
BjuVA06G00110	BjuTH-24	AA_Chr06	553587	554835	+
BjuVA06G09330	BjuTH-25	AA_Chr06	5175047	5177166	+
BjuVA06G17020	BjuTH-26	AA_Chr06	9050491	9052263	+
BjuVA06G29030	BjuTH-27	AA_Chr06	30814058	30818938	+
BjuVA06G36940	BjuTH-28	AA_Chr06	35347951	35350481	-
BjuVA07G07470	BjuTH-29	AA_Chr07	7866824	7867847	-
BjuVA07G24450	BjuTH-30	AA_Chr07	18470834	18472941	-
BjuVA07G28470	BjuTH-31	AA_Chr07	20410204	20412138	+
BjuVA07G28480	BjuTH-32	AA_Chr07	20417241	20420069	-
BjuVA07G28490	BjuTH-33	AA_Chr07	20426837	20428321	-
BjuVA07G42390	BjuTH-34	AA_Chr07	27397851	27400525	+
BjuVA07G42400	BjuTH-35	AA_Chr07	27405732	27408031	-
BjuVA08G01190	BjuTH-36	AA_Chr08	837547	838820	-
BjuVA08G08830	BjuTH-37	AA_Chr08	7773804	7776876	+
BjuVA08G29400	BjuTH-38	AA_Chr08	19822523	19824224	-
BjuVA09G33400	BjuTH-39	AA_Chr09	35884000	35886410	+
BjuVA09G35100	BjuTH-40	AA_Chr09	37451807	37453260	+
BjuVA09G46160	BjuTH-41	AA_Chr09	44764751	44766945	+
BjuVA09G49830	BjuTH-42	AA_Chr09	46679948	46681734	+
BjuVA09G62870	BjuTH-43	AA_Chr09	52878053	52880406	+
BjuVA10G31250	BjuTH-44	AA_Chr10	17820154	17821380	+
BjuVA10G32940	BjuTH-45	AA_Chr10	18491190	18494384	-
BjuVB01G09580	BjuTH-46	BB_Chr01	5675547	5677179	+
BjuVB01G28450	BjuTH-47	BB_Chr01	37649614	37650908	-
BjuVB01G43090	BjuTH-48	BB_Chr01	51128489	51131303	+
BjuVB01G43990	BjuTH-49	BB_Chr01	51489745	51491580	+
BjuVB01G44000	BjuTH-50	BB_Chr01	51492684	51495644	+
BjuVB02G06230	BjuTH-51	BB_Chr02	3648734	3651266	-
BjuVB02G43070	BjuTH-52	BB_Chr02	51210313	51211637	+
BjuVB02G44620	BjuTH-53	BB_Chr02	51901900	51904935	-
BjuVB02G45930	BjuTH-54	BB_Chr02	52480388	52482370	-
BjuVB02G50620	BjuTH-55	BB_Chr02	55280531	55283542	+
BjuVB02G65910	BjuTH-56	BB_Chr02	62844490	62846940	-
BjuVB03G08680	BjuTH-57	BB_Chr03	3565272	3567027	+
BjuVB03G22310	BjuTH-58	BB_Chr03	10706775	10708502	-
BjuVB03G24200	BjuTH-59	BB_Chr03	11727502	11728953	+
BjuVB03G44070	BjuTH-60	BB_Chr03	25590146	25591024	-
BjuVB03G49690	BjuTH-61	BB_Chr03	29632252	29635621	+
BjuVB03G49700	BjuTH-62	BB_Chr03	29642898	29645210	-
BjuVB04G04770	BjuTH-63	BB_Chr04	2592667	2595111	-
BjuVB04G07900	BjuTH-64	BB_Chr04	4020861	4022848	+
BjuVB04G32720	BjuTH-65	BB_Chr04	18978109	18979998	+
BjuVB04G41540	BjuTH-66	BB_Chr04	26880147	26881837	-
BjuVB04G43480	BjuTH-67	BB_Chr04	30983111	30986261	-
BjuVB05G18910	BjuTH-68	BB_Chr05	9969170	9970889	+
BjuVB05G28350	BjuTH-69	BB_Chr05	15477565	15481780	-
BjuVB05G29100	BjuTH-70	BB_Chr05	15881878	15883678	-
BjuVB05G58310	BjuTH-71	BB_Chr05	62448366	62451192	+
BjuVB05G58330	BjuTH-72	BB_Chr05	62458244	62460622	-
BjuVB06G04400	BjuTH-73	BB_Chr06	2584312	2585820	-
BjuVB06G07370	BjuTH-74	BB_Chr06	4234958	4236368	-
BjuVB06G12480	BjuTH-75	BB_Chr06	7120198	7125134	+
BjuVB06G22480	BjuTH-76	BB_Chr06	14679687	14681437	-
BjuVB06G25450	BjuTH-77	BB_Chr06	17397734	17399277	-
BjuVB06G32380	BjuTH-78	BB_Chr06	44536389	44538505	-
BjuVB06G42040	BjuTH-79	BB_Chr06	50659319	50660407	+
BjuVB06G42050	BjuTH-80	BB_Chr06	50669228	50671555	+
BjuVB06G42060	BjuTH-81	BB_Chr06	50683764	50684715	-
BjuVB06G46630	BjuTH-82	BB_Chr06	53352951	53354959	+
BjuVB07G04480	BjuTH-83	BB_Chr07	2502776	2504334	-
BjuVB07G31080	BjuTH-84	BB_Chr07	19357616	19359535	+
BjuVB07G35090	BjuTH-85	BB_Chr07	22602579	22603968	+
BjuVB07G39530	BjuTH-86	BB_Chr07	31122854	31126138	-
BjuVB07G48850	BjuTH-87	BB_Chr07	55039372	55040586	+
BjuVB08G00330	BjuTH-88	BB_Chr08	302936	305840	-
BjuVB08G20030	BjuTH-89	BB_Chr08	11427225	11428813	+
BjuVB08G24190	BjuTH-90	BB_Chr08	14458096	14459850	-
BjuVB08G53270	BjuTH-91	BB_Chr08	58628344	58630029	-
BjuVB08G58490	BjuTH-92	BB_Chr08	61612667	61614553	+
BnaA06g35350D	BnaTH-21	chrA06	23272785	23274415	-
BnaCnng21880D	BnaTH-90	chrCnn_random	20506526	20507495	+
BnaC07g49430D	BnaTH-80	chrC07_random	1956938	1959335	+
BnaAnng11490D	BnaTH-40	chrAnn_random	12482091	12484388	-
BnaAnng37740D	BnaTH-43	chrAnn_random	42761624	42763467	-
BnaAnng38690D	BnaTH-44	chrAnn_random	43885207	43887553	-
BnaA08g12610D	BnaTH-30	chrA08	11147865	11149512	+
BnaC04g43950D	BnaTH-62	chrC04	44191677	44193155	-
BnaAnng16540D	BnaTH-41	chrAnn_random	17630511	17633046	-
BnaAnng16550D	BnaTH-42	chrAnn_random	17634097	17635452	-
BnaCnng02650D	BnaTH-87	chrCnn_random	2263722	2266572	-
BnaCnng03970D	BnaTH-88	chrCnn_random	3046781	3049337	-
BnaC03g78260D	BnaTH-59	chrC03_random	6448275	6449459	-
BnaC06g10480D	BnaTH-69	chrC06	12651265	12652566	+
BnaA09g46250D	BnaTH-35	chrA09	31468691	31470948	+
BnaCnng39380D	BnaTH-91	chrCnn_random	38071255	38074323	-
BnaCnng05440D	BnaTH-89	chrCnn_random	5072743	5074404	+
BnaA02g25620D	BnaTH-7	chrA02	18788547	18790405	+
BnaC05g09890D	BnaTH-63	chrC05	5507599	5509774	-
BnaCnng46430D	BnaTH-92	chrCnn_random	45760023	45762282	+
BnaA03g00390D	BnaTH-9	chrA03	138775	140526	+
BnaA03g01020D	BnaTH-10	chrA03	441318	444123	+
BnaC06g06860D	BnaTH-68	chrC06	7432000	7435319	+
BnaC01g37190D	BnaTH-46	chrC01	36379686	36380606	+
BnaC08g19740D	BnaTH-82	chrC08	22570756	22572347	+
BnaUnng01830D	BnaTH-94	chrUnn_random	2469381	2469964	-
BnaC01g21240D	BnaTH-45	chrC01	14838620	14839864	+
BnaA01g31020D	BnaTH-4	chrA01	21116165	21117376	+
BnaC03g67720D	BnaTH-58	chrC03	57296145	57297837	+
BnaA04g19580D	BnaTH-13	chrA04	15361530	15363041	-
BnaA01g29570D	BnaTH-3	chrA01	20468370	20469470	+
BnaA01g29550D	BnaTH-2	chrA01	20463157	20464074	+
BnaA09g10370D	BnaTH-32	chrA09	5293085	5293976	-
BnaC02g33420D	BnaTH-49	chrC02	35856435	35858318	+
BnaCnng58050D	BnaTH-93	chrCnn_random	57745885	57746956	-
BnaA02g27740D	BnaTH-8	chrA02	20486791	20488524	-
BnaA06g22690D	BnaTH-19	chrA06	15848234	15855367	+
BnaA01g17960D	BnaTH-1	chrA01	9502207	9503448	+
BnaC02g23790D	BnaTH-48	chrC02	20849586	20851809	-
BnaC03g21210D	BnaTH-54	chrC03	11443306	11444443	+
BnaC02g02980D	BnaTH-47	chrC02	1377491	1380322	-
BnaA08g06640D	BnaTH-29	chrA08	6600401	6601707	+
BnaA02g17810D	BnaTH-5	chrA02	10709262	10712111	+
BnaA02g17830D	BnaTH-6	chrA02	10730394	10732703	-
BnaC04g05120D	BnaTH-60	chrC04	3632531	3633670	-
BnaC08g40320D	BnaTH-85	chrC08	35592355	35594621	+
BnaC06g18750D	BnaTH-72	chrC06	21125564	21128443	-
BnaC06g18740D	BnaTH-71	chrC06	21104611	21107069	+
BnaC05g25240D	BnaTH-64	chrC05	20071007	20072524	-
BnaA05g10030D	BnaTH-16	chrA05	5499399	5500992	+
BnaA07g17950D	BnaTH-24	chrA07	14820548	14822321	-
BnaA07g21200D	BnaTH-25	chrA07	16473201	16476094	-
BnaA07g21220D	BnaTH-26	chrA07	16491277	16492762	-
BnaC03g24920D	BnaTH-55	chrC03	13986426	13987487	-
BnaA08g21420D	BnaTH-31	chrA08	15870190	15871608	-
BnaA06g08520D	BnaTH-18	chrA06	4607749	4609868	-
BnaC07g08520D	BnaTH-77	chrC07	13532152	13533574	+
BnaC06g16720D	BnaTH-70	chrC06	19607415	19609332	-
BnaC09g49860D	BnaTH-86	chrC09	48015633	48017401	+
BnaC02g35850D	BnaTH-50	chrC02	38725346	38727128	-
BnaC08g25180D	BnaTH-83	chrC08	27004523	27008118	-
BnaC05g43000D	BnaTH-67	chrC05	40076472	40079119	+
BnaC05g42990D	BnaTH-66	chrC05	40066815	40068077	+
BnaC05g42050D	BnaTH-65	chrC05	39580230	39581483	+
BnaA09g25270D	BnaTH-34	chrA09	18300173	18301700	+
BnaA08g00940D	BnaTH-28	chrA08	641863	642969	-
BnaA05g04250D	BnaTH-14	chrA05	2290209	2291719	-
BnaA05g06470D	BnaTH-15	chrA05	3490186	3491605	-
BnaAnng00230D	BnaTH-38	chrAnn_random	197303	198951	+
BnaAnng00750D	BnaTH-39	chrAnn_random	572797	575627	+
BnaC02g39470D	BnaTH-51	chrC02	42369572	42371837	+
BnaC03g38340D	BnaTH-56	chrC03	23488997	23490390	-
BnaA03g17660D	BnaTH-11	chrA03	8314726	8315863	+
BnaA05g14030D	BnaTH-17	chrA05	8547976	8549259	-
BnaA07g05190D	BnaTH-22	chrA07	5552754	5553647	-
BnaA07g06920D	BnaTH-23	chrA07	7202560	7204612	+
BnaC07g20410D	BnaTH-78	chrC07	27026011	27028908	+
BnaC03g00290D	BnaTH-52	chrC03	152510	154225	+
BnaC03g01370D	BnaTH-53	chrC03	625460	628337	+
BnaA10g24930D	BnaTH-36	chrA10	16180517	16181269	+
BnaA10g26420D	BnaTH-37	chrA10	16839720	16842555	-
BnaA03g20860D	BnaTH-12	chrA03	9877063	9878625	-
BnaC08g18940D	BnaTH-81	chrC08	21881307	21881754	-
BnaC03g50930D	BnaTH-57	chrC03	35336691	35341520	-
BnaC07g25900D	BnaTH-79	chrC07	31910100	31911357	-
BnaC06g21580D	BnaTH-75	chrC06	23805687	23807119	-
BnaC06g21540D	BnaTH-74	chrC06	23751131	23752329	+
BnaC06g21530D	BnaTH-73	chrC06	23749177	23751060	+
BnaA06g29110D	BnaTH-20	chrA06	19884428	19886732	-
BnaA07g33090D	BnaTH-27	chrA07	22766222	22768206	+
BnaC06g37640D	BnaTH-76	chrC06	35561298	35563705	+
BnaC04g07120D	BnaTH-61	chrC04	5253258	5254673	-
BnaC08g29350D	BnaTH-84	chrC08	29613473	29615037	-
BnaA09g23850D	BnaTH-33	chrA09	16509245	16512331	+
BniB01g010580	BniTH-1	B1	5390419	5391717	+
BniB01g035660	BniTH-2	B1	39966094	39966993	-
BniB01g053940	BniTH-3	B1	53778594	53779586	+
BniB01g054880	BniTH-4	B1	54119586	54120908	+
BniB01g054890	BniTH-5	B1	54122309	54124900	+
BniB02g008280	BniTH-6	B2	4448843	4451131	-
BniB02g055080	BniTH-7	B2	53846806	53847606	+
BniB02g056870	BniTH-8	B2	54630664	54633594	-
BniB02g058230	BniTH-9	B2	55178852	55180571	-
BniB02g064260	BniTH-10	B2	58671005	58674022	+
BniB02g079470	BniTH-11	B2	66186428	66188739	-
BniB03g009010	BniTH-12	B3	3569573	3570769	+
BniB03g010570	BniTH-13	B3	4299478	4300639	+
BniB03g023580	BniTH-14	B3	10649543	10650784	-
BniB03g025640	BniTH-15	B3	11670853	11671875	+
BniB03g033460	BniTH-16	B3	15978596	15979423	-
BniB03g034830	BniTH-17	B3	16919141	16920559	-
BniB03g055920	BniTH-18	B3	30236699	30238928	+
BniB03g055930	BniTH-19	B3	30246701	30248690	-
BniB04g005050	BniTH-20	B4	2504778	2507094	-
BniB04g008130	BniTH-21	B4	3856972	3858710	+
BniB04g035820	BniTH-22	B4	19045096	19046334	+
BniB04g047130	BniTH-23	B4	27409217	27410903	-
BniB04g050000	BniTH-24	B4	31507853	31510238	-
BniB05g019250	BniTH-25	B5	9226394	9227647	+
BniB05g030420	BniTH-26	B5	15037134	15039980	-
BniB05g031680	BniTH-27	B5	15747092	15748823	-
BniB05g073280	BniTH-28	B5	66530201	66532572	+
BniB05g073300	BniTH-29	B5	66540020	66542165	-
BniB05g074960	BniTH-30	B5	67758422	67758975	-
BniB06g003120	BniTH-31	B6	1571405	1572310	-
BniB06g006400	BniTH-32	B6	3169704	3170797	-
BniB06g011800	BniTH-33	B6	5997263	6002015	+
BniB06g022810	BniTH-34	B6	13296716	13298132	-
BniB06g026540	BniTH-35	B6	16032513	16034688	-
BniB06g038260	BniTH-36	B6	44346707	44348609	-
BniB06g049290	BniTH-37	B6	50707627	50708724	+
BniB06g049300	BniTH-38	B6	50719054	50721367	+
BniB06g049330	BniTH-39	B6	50741551	50742503	-
BniB06g054790	BniTH-40	B6	53544737	53546262	+
BniB07g001810	BniTH-41	B7	1770047	1770934	-
BniB07g016250	BniTH-42	B7	27235247	27237712	+
BniB07g022520	BniTH-43	B7	35961440	35962579	-
BniB07g027550	BniTH-44	B7	39234644	39235692	-
BniB07g057180	BniTH-45	B7	55523520	55524462	+
BniB08g000320	BniTH-46	B8	147888	149690	+
BniB08g001240	BniTH-47	B8	583748	586602	+
BniB08g024360	BniTH-48	B8	12442712	12443859	+
BniB08g029200	BniTH-49	B8	15332662	15333732	-
BniB08g068620	BniTH-50	B8	62813270	62814615	-
BniB08g073180	BniTH-51	B8	65123946	65125423	-
Bo1g052990	BolTH-1	C1	15049818	15051062	+
Bo1g134590	BolTH-2	C1	38663711	38664454	+
Bo2g001280	BolTH-3	C2	237542	239234	+
Bo2g004170	BolTH-4	C2	733819	736689	+
Bo2g083820	BolTH-5	C2	23389963	23393316	+
Bo2g091220	BolTH-6	C2	24662699	24664539	+
Bo2g091240	BolTH-7	C2	24683014	24685031	-
Bo2g133550	BolTH-8	C2	41499596	41502224	+
Bo2g138840	BolTH-9	C2	44718669	44720347	-
Bo2g152980	BolTH-10	C2	48044518	48046786	+
Bo3g001460	BolTH-11	C3	208107	209822	+
Bo3g002510	BolTH-12	C3	710876	713703	+
Bo3g032310	BolTH-13	C3	12338512	12339649	+
Bo3g037360	BolTH-14	C3	14985181	14986242	-
Bo3g061780	BolTH-15	C3	23667596	23668828	+
Bo3g065930	BolTH-16	C3	25601913	25603190	-
Bo3g083280	BolTH-17	C3	30759427	30760410	+
Bo3g103450	BolTH-18	C3	37111891	37118676	-
Bo3g175040	BolTH-19	C3	61186345	61187504	+
Bo3g184450	BolTH-20	C3	63961747	63962932	+
Bo4g023990	BolTH-21	C4	3467177	3468115	-
Bo4g029680	BolTH-22	C4	5975890	5976983	-
Bo4g043600	BolTH-23	C4	9626406	9627831	+
Bo4g182020	BolTH-24	C4	47911400	47912773	-
Bo5g017510	BolTH-25	C5	5853737	5855538	-
Bo5g033090	BolTH-26	C5	10888548	10889747	+
Bo5g136850	BolTH-27	C5	42515203	42516176	+
Bo5g137790	BolTH-28	C5	42998563	42999825	+
Bo5g137800	BolTH-29	C5	43003574	43005939	+
Bo6g008210	BolTH-30	C6	1595570	1597417	+
Bo6g033010	BolTH-31	C6	8188019	8191149	+
Bo6g049430	BolTH-32	C6	13480913	13483291	+
Bo6g050870	BolTH-33	C6	13973063	13974261	+
Bo6g075950	BolTH-34	C6	21970676	21972189	-
Bo6g083660	BolTH-35	C6	26236200	26236787	+
Bo6g083670	BolTH-36	C6	26237539	26238769	+
Bo6g083690	BolTH-37	C6	26255326	26257625	-
Bo6g083700	BolTH-38	C6	26268405	26269361	-
Bo6g120870	BolTH-39	C6	38214463	38216599	+
Bo6g120880	BolTH-40	C6	38227836	38229806	-
Bo7g031620	BolTH-41	C7	12242124	12243014	-
Bo7g033070	BolTH-42	C7	12906557	12907140	-
Bo7g077820	BolTH-43	C7	29341889	29344742	+
Bo7g093250	BolTH-44	C7	35837627	35839925	+
Bo8g027460	BolTH-45	C8	8057325	8059724	+
Bo8g046100	BolTH-46	C8	15559986	15563507	-
Bo8g068640	BolTH-47	C8	22553503	22553901	-
Bo8g070690	BolTH-48	C8	23246612	23247763	+
Bo8g083630	BolTH-49	C8	29109334	29109933	-
Bo8g092770	BolTH-50	C8	31702984	31704548	-
Bo8g107400	BolTH-51	C8	38159981	38162013	+
Bo9g177060	BolTH-52	C9	52805262	52806185	+
Bo9g181820	BolTH-53	C9	53807596	53810446	-
Bo9g186070	BolTH-54	C9	54603221	54605777	-
Bra040110	BraTH-1	A01	10582246	10583487	+
Bra021536	BraTH-2	A01	24692965	24693885	+
Bra021534	BraTH-3	A01	24698094	24699026	+
Bra034165	BraTH-4	A01	27120508	27121338	+
Bra028899	BraTH-5	A02	1514513	1515967	+
Bra028824	BraTH-6	A02	1889698	1892523	+
Bra008285	BraTH-7	A02	14356526	14358823	+
Bra008286	BraTH-8	A02	14385450	14387506	-
Bra022149	BraTH-9	A02	19677827	19679449	+
Bra036354	BraTH-10	A02	22843275	22844960	+
Bra020607	BraTH-11	A02	24241543	24243843	+
Bra005688	BraTH-12	A03	132015	133666	+
Bra005777	BraTH-13	A03	556048	558832	+
Bra000046	BraTH-14	A03	9018250	9019385	+
Bra000360	BraTH-15	A03	10723348	10724418	-
Bra001290	BraTH-16	A03	15714792	15716042	+
Bra001951	BraTH-17	A03	19567637	19568656	+
Bra021860	BraTH-18	A04	14915384	14916713	-
Bra004859	BraTH-19	A05	2158462	2159370	-
Bra005127	BraTH-20	A05	3569693	3570783	-
Bra005486	BraTH-21	A05	5768399	5769848	+
Bra034866	BraTH-22	A05	21801828	21802784	+
Bra029813	BraTH-23	A05	22173970	22175229	+
Bra029812	BraTH-24	A05	22176365	22178726	+
Bra037960	BraTH-25	A06	407363	408268	-
Bra019721	BraTH-26	A06	4784186	4785926	-
Bra025881	BraTH-27	A06	8674613	8675818	+
Bra038629	BraTH-28	A06	14261732	14266254	+
Bra009994	BraTH-29	A06	18509442	18511746	-
Bra024925	BraTH-30	A06	24274391	24275894	-
Bra015090	BraTH-31	A07	3565879	3566772	-
Bra015045	BraTH-32	A07	3994787	3995390	-
Bra003346	BraTH-33	A07	12722152	12723072	-
Bra003702	BraTH-34	A07	14588374	14590108	+
Bra003703	BraTH-35	A07	14595620	14597951	-
Bra003704	BraTH-36	A07	14605066	14606082	-
Bra015716	BraTH-37	A07	21201721	21203839	+
Bra015715	BraTH-38	A07	21209512	21211497	-
Bra014370	BraTH-39	A08	1364188	1365195	+
Bra036731	BraTH-40	A08	7571083	7573445	+
Bra021072	BraTH-41	A08	10052026	10052757	-
Bra016429	BraTH-42	A08	18425517	18426668	-
Bra023175	BraTH-43	A09	20999591	21001116	+
Bra007069	BraTH-44	A09	27139845	27141229	-
Bra007407	BraTH-45	A09	29038483	29039364	-
Bra026903	BraTH-46	A09	34214990	34217008	+
Bra009119	BraTH-47	A10	15309912	15310667	-
Bra009518	BraTH-48	A10	17039550	17042387	-
Bra040010	BraTH-49	Scaffold000185	140799	143097	-

## Sheet: Table S2
Supplementary Table S2. Physical properties of TH transcription factor gene family members identified in 7 species
Gene ID	Gene Name	Subfamily	Number of Amino Acid	Molecular Weight	Theoretical Isoelectric pI	Instability Index	Aliphatic Index	Grand Average of Hydropathicity	Subcellular Localization
AT1G13450	AtTH-1	GT-1	406	46675.9	6.38	54.15	61.48	-0.908	nucl
AT1G21200	AtTH-2	GTγ	443	50933.3	5.88	56.57	57.61	-1.153	nucl
AT1G31310	AtTH-3	SH4	383	42589.1	9.13	81.31	66.74	-0.76	E.R.
AT1G33240	AtTH-4	GT-2	669	74212.7	5.73	83.95	56.17	-0.949	nucl
AT1G54060	AtTH-5	SIP1	383	41731.6	8.73	61.96	56.29	-0.937	nucl
AT1G76870	AtTH-6	GTγ	385	44957.2	6.59	52.49	61.51	-1.219	pero
AT1G76880	AtTH-7	GT-2	603	67879	6.3	68.1	50.68	-1.105	nucl
AT1G76890	AtTH-8	GT-2	575	65837.2	6.35	65.96	54.8	-1.108	nucl
AT2G33550	AtTH-9	SH4	314	34861.3	6.01	53.64	77.93	-0.787	cyto
AT2G35640	AtTH-10	SH4	340	38305.2	9.03	77.25	66.79	-0.838	nucl
AT2G38250	AtTH-11	GT-1	289	34307.4	6.55	59.54	53.67	-1.257	nucl
AT2G44730	AtTH-12	SIP1	372	40781.8	9.08	46.12	57.26	-0.825	nucl
AT3G10000	AtTH-13	GT-2	481	55502.6	7.69	43.65	52.33	-1.111	nucl
AT3G10030	AtTH-14	SIP1	542	59247.8	6.12	38.14	73.41	-0.543	nucl
AT3G10040	AtTH-15	GTγ	431	48870.3	8.03	62.3	58.12	-0.963	nucl
AT3G11100	AtTH-16	SIP1	249	28385.8	5.38	31.46	64.26	-0.988	nucl
AT3G14180	AtTH-17	SH4	443	48314.1	9.63	55.64	59.71	-0.861	nucl
AT3G24490	AtTH-18	SH4	333	39083	4.65	56.16	52.07	-1.257	nucl
AT3G24860	AtTH-19	SIP1	310	35191.3	9.23	82.96	58.26	-0.994	nucl
AT3G25990	AtTH-20	GT-1	372	42782.9	5.68	54.31	65.05	-0.801	cyto
AT3G54390	AtTH-21	SIP1	296	33280.8	9.43	47.28	70.54	-0.892	nucl
AT3G58630	AtTH-22	SIP1	321	36046.4	9.48	60.86	59.97	-0.823	nucl
AT4G31270	AtTH-23	SH4	294	33369.4	4.87	50.03	75.24	-0.753	nucl
AT5G01380	AtTH-24	GT-1	323	38272.7	6.11	67.88	55.63	-1.268	pero
AT5G03680	AtTH-25	GT-2	591	66638.8	6.63	47.05	54.64	-0.942	nucl
AT5G05550	AtTH-26	SIP1	246	28191.8	8.67	36.24	64.55	-0.993	nucl
AT5G28300	AtTH-27	GT-2	619	71280.1	6.74	56.62	56.69	-1.137	nucl
AT5G47660	AtTH-28	GT-2	398	45575.1	5.91	61.79	58.57	-1.007	nucl
AT5G63420	AtTH-29	GT-2	911	100554	8.42	48.85	81.38	-0.388	chlo
BcaB01g00198	BcaTH-1	SIP1	298	33121.1	7.11	59.36	67.48	-0.855	nucl
BcaB01g00199	BcaTH-2	SIP1	606	66566.8	5.76	52.58	69.75	-0.6	nucl
BcaB01g00200	BcaTH-3	SIP1	307	34503	9.3	56.01	65.8	-0.902	nucl
BcaB01g03713	BcaTH-4	GT-1	294	34880.1	6.79	64.53	56.39	-1.199	nucl
BcaB01g05794	BcaTH-5	GT-2	573	64909.3	6.4	53.5	60.44	-0.847	nucl
BcaB01g05808	BcaTH-6	GT-2	574	65004	6.4	51.91	53.4	-0.943	nucl
BcaB01g06095	BcaTH-7	GT-1	319	37767.1	5.76	68.53	55.74	-1.216	nucl
BcaB01g06227	BcaTH-8	GT-1	320	37887.3	5.88	66.86	56.16	-1.217	nucl
BcaB02g06447	BcaTH-9	GT-1	410	47131.8	6.93	56.42	62.07	-0.836	nucl
BcaB02g07079	BcaTH-10	GTγ	362	42548.4	8.42	52.45	66.52	-1.072	nucl
BcaB02g07080	BcaTH-11	GT-2	631	71058.7	6.44	62.55	49.18	-1.132	nucl
BcaB02g07081	BcaTH-12	GT-2	341	39993.1	9.69	65.95	50.88	-1.198	nucl
BcaB02g07505	BcaTH-13	SIP1	314	35446.7	9.34	64.87	56.02	-0.88	nucl
BcaB02g08252	BcaTH-14	SIP1	160	17390.5	9.75	62.96	58	-0.549	chlo
BcaB02g08851	BcaTH-15	SIP1	298	33465.3	9.67	55.3	56.95	-0.784	nucl
BcaB02g09213	BcaTH-16	GT-1	290	34655.9	6.31	55.36	52.48	-1.28	nucl
BcaB02g10573	BcaTH-17	SH4	315	34838	6.95	50.07	75.56	-0.816	cyto
BcaB02g10864	BcaTH-18	SIP1	328	36549.5	9.47	52.37	65.09	-0.87	nucl
BcaB02g10866	BcaTH-19	SIP1	142	15626.3	6.61	69.64	52.82	-1.026	chlo
BcaB03g12686	BcaTH-20	SH4	303	34329.1	4.9	61.07	70.17	-0.903	nucl
BcaB03g12828	BcaTH-21	GTγ	397	45319.3	6	54.78	60.86	-1.099	nucl
BcaB03g14582	BcaTH-22	SH4	343	39742.5	4.81	72.92	45.74	-1.314	nucl
BcaB04g17032	BcaTH-23	SIP1	311	34373.8	8.24	55.1	60.51	-0.887	nucl
BcaB04g17922	BcaTH-24	GT-2	651	72735.3	5.79	80.08	57.71	-0.946	nucl
BcaB04g18385	BcaTH-25	SIP1	342	37496.1	7.07	52.67	45.38	-0.901	cyto
BcaB04g18388	BcaTH-26	SIP1	366	41225.3	8.98	46.07	54.92	-0.836	nucl
BcaB04g18823	BcaTH-27	SIP1	455	49056.8	9.53	64.8	53.82	-0.881	nucl
BcaB04g21150	BcaTH-28	SIP1	251	28151.6	7.65	39.17	60.24	-0.969	nucl
BcaB05g21819	BcaTH-29	GT-2	580	65398.3	7.06	48.97	51.66	-0.978	nucl
BcaB05g25015	BcaTH-30	GT-2	585	66088.2	6.2	63.39	52.38	-1.042	nucl
BcaB05g25016	BcaTH-31	GT-2	547	62643.9	8.55	61.44	57.59	-1.078	nucl
BcaB06g26703	BcaTH-32	SIP1	299	33652	9.79	86.3	59.1	-0.894	nucl
BcaB06g28695	BcaTH-33	SH4	332	36865.5	7.64	48.29	76.39	-0.755	cyto
BcaB06g28696	BcaTH-34	SH4	306	33625.7	6	48.68	75.92	-0.78	cyto
BcaB07g30244	BcaTH-35	GT-1	399	45638.8	5.58	60.44	60.85	-0.895	nucl
BcaB07g32110	BcaTH-36	GTγ	412	46951.1	5.95	52.23	58.91	-1.087	nucl
BcaB07g34183	BcaTH-37	GT-2	612	69996.8	6.8	59.39	58.14	-1.04	nucl
BcaB08g34296	BcaTH-38	GT-1	397	45504.9	6.66	50.63	63.12	-0.836	nucl
BcaC01g01105	BcaTH-39	SH4	299	34059.1	5.15	63.21	73.98	-0.856	nucl
BcaC01g01430	BcaTH-40	SIP1	301	33073.3	8.93	57.11	58.31	-0.881	nucl
BcaC01g02587	BcaTH-41	GT-2	886	97939.9	8.97	52.38	80.03	-0.402	chlo
BcaC01g03309	BcaTH-42	SH4	325	37990.6	4.84	65.66	45.88	-1.358	nucl
BcaC01g03954	BcaTH-43	SIP1	427	46498.1	9.45	67.73	54.82	-0.857	nucl
BcaC01g04257	BcaTH-44	GTγ	398	45139.8	8.09	60.35	56.81	-1.015	nucl
BcaC01g05198	BcaTH-45	SIP1	187	20811.4	9.03	64.37	57.91	-0.925	nucl
BcaC01g05200	BcaTH-46	SIP1	351	39181.5	9.21	61.56	58.4	-0.86	nucl
BcaC01g05201	BcaTH-47	SIP1	355	39338.4	8.31	64.97	55.83	-0.881	nucl
BcaC01g05554	BcaTH-48	GT-1	292	34579.8	7.75	63.81	56.44	-1.188	nucl
BcaC02g07800	BcaTH-49	SH4	307	33737	9.08	46.08	73.45	-0.817	cyto
BcaC02g10084	BcaTH-50	GTγ	154	18649.4	9.42	48.48	81.04	-0.708	cyto
BcaC02g11439	BcaTH-51	SH4	270	29828.1	8.72	44.3	87	-0.357	cyto
BcaC02g11965	BcaTH-52	GT-1	292	34744.9	6.75	68.19	52.16	-1.29	nucl
BcaC02g12279	BcaTH-53	SIP1	298	33465.3	9.67	55.3	56.95	-0.784	nucl
BcaC02g12281	BcaTH-54	SIP1	319	34963.7	9.35	58.73	55.71	-0.766	nucl
BcaC03g12992	BcaTH-55	GT-2	589	66427.3	6.13	53	52.51	-0.98	nucl
BcaC03g13125	BcaTH-56	GT-2	417	47929.9	6.21	55.81	50.98	-1.113	nucl
BcaC03g15713	BcaTH-57	GT-2	537	60218.5	5.39	59.72	50.71	-1.036	nucl
BcaC03g15714	BcaTH-58	GT-2	498	57540.5	9.12	59.97	57.99	-1.121	nucl
BcaC03g16982	BcaTH-59	GT-2	391	44566.2	6.04	60.66	62.58	-0.865	nucl
BcaC03g17309	BcaTH-60	GT-1	397	45643.9	5.78	58.27	63.35	-0.864	nucl
BcaC03g17762	BcaTH-61	GT-2	599	68674.6	8.44	58.64	57.6	-1.067	nucl
BcaC04g22778	BcaTH-62	SIP1	250	28044.7	10.76	81.8	57.8	-0.931	nucl
BcaC05g25245	BcaTH-63	GT-1	398	45939.2	6.73	52.79	61.73	-0.931	nucl
BcaC05g26028	BcaTH-64	GTγ	399	45838	5.91	52.67	59.57	-1.066	nucl
BcaC05g29401	BcaTH-65	SIP1	196	22367.5	8.94	50.41	67.76	-0.967	nucl
BcaC06g31352	BcaTH-66	GT-2	374	42908.5	6.75	60.8	59.41	-0.975	nucl
BcaC06g31960	BcaTH-67	GT-1	312	36760.2	7.18	63.23	56.96	-1.28	nucl
BcaC06g31977	BcaTH-68	GT-1	317	37452.8	6.14	62.14	54.26	-1.257	nucl
BcaC06g32077	BcaTH-69	GT-2	573	64407.8	6.12	49.03	51.1	-0.996	nucl
BcaC06g34234	BcaTH-70	GT-2	374	42983.6	8.12	61.49	59.41	-0.995	nucl
BcaC06g35764	BcaTH-71	SIP1	296	33278.6	9.47	71.27	58.04	-0.875	nucl
BcaC07g37562	BcaTH-72	GT-2	647	71828.1	5.81	78.65	54.17	-0.96	nucl
BcaC07g38034	BcaTH-73	SIP1	408	46026	9	44.74	60.69	-0.676	nucl
BcaC07g39082	BcaTH-74	GTγ	383	43779.9	6.04	52.06	65.61	-1.013	nucl
BcaC07g40212	BcaTH-75	SIP1	291	32422.5	9.9	60.07	60.41	-0.786	chlo
BcaC07g41640	BcaTH-76	GT-1	395	45328.7	6.82	50.67	61.72	-0.859	nucl
BcaC08g43587	BcaTH-77	SIP1	330	36488.1	8.27	60.53	62.67	-0.87	nucl
BcaC08g43885	BcaTH-78	GT-2	635	70476.8	5.9	81.6	54.72	-0.927	nucl
BcaC08g44158	BcaTH-79	SIP1	327	35987.5	8.24	62.33	59.05	-0.931	nucl
BcaC08g44930	BcaTH-80	SIP1	312	35207.5	9.37	66.55	60.13	-0.794	nucl
BcaC08g45503	BcaTH-81	GT-2	474	55317.4	9.44	55.68	57.57	-1.092	nucl
BcaC08g45505	BcaTH-82	GT-2	606	68029.4	6.24	60.39	50.41	-1.088	nucl
BcaC08g45507	BcaTH-83	GTγ	318	37460.2	6.64	46.78	63.4	-1.162	pero
BcaC08g47187	BcaTH-84	GT-2	551	62396.1	6.35	63.32	48.2	-1.151	nucl
BcaC08g47189	BcaTH-85	GT-2	543	61771.1	8.67	68.45	52.65	-1.097	nucl
BcaC09g48155	BcaTH-86	SIP1	252	28546.1	5.79	46.06	61.55	-0.977	nucl
BjuVA01G20880	BjuTH-1	SIP1	413	45761.9	7.7	51.87	48.21	-0.843	nucl
BjuVA01G40740	BjuTH-2	SIP1	304	34208.6	8.98	51.98	59.67	-0.958	nucl
BjuVA01G40760	BjuTH-3	SIP1	303	33820.2	9.42	60.84	60.5	-0.944	nucl
BjuVA02G00290	BjuTH-4	GT-1	310	36972.7	6.39	57.25	58.87	-1.181	nucl
BjuVA02G01230	BjuTH-5	GT-2	562	62959.7	6.57	54.67	52.28	-0.901	nucl
BjuVA02G25760	BjuTH-6	GT-2	556	63091.9	6.01	58.91	50.72	-1.087	nucl
BjuVA02G25770	BjuTH-7	GT-2	517	59722.7	7.26	59.96	60.37	-1.086	nucl
BjuVA02G37060	BjuTH-8	GT-2	387	44274.8	6.76	60.15	62.22	-0.934	nucl
BjuVA02G39930	BjuTH-9	GT-1	391	44746.9	5.6	59.23	64.09	-0.837	nucl
BjuVA02G43920	BjuTH-10	GT-2	608	69388.3	6.79	56.76	59.31	-1.006	nucl
BjuVA03G00350	BjuTH-11	GT-1	320	37945.3	5.74	69.11	54.34	-1.228	nucl
BjuVA03G01250	BjuTH-12	GT-2	573	64887	6.15	52.87	58.08	-0.88	nucl
BjuVA03G20770	BjuTH-13	GT-1	294	34847.2	6.59	61.02	55.07	-1.186	nucl
BjuVA03G24390	BjuTH-14	SIP1	352	38894.2	9.3	61.57	59.06	-0.821	nucl
BjuVA03G35150	BjuTH-15	GTγ	417	47064.9	8.36	59.19	54.24	-1.045	nucl
BjuVA03G42980	BjuTH-16	SH4	336	38934.7	4.79	65.98	47.53	-1.289	nucl
BjuVA04G25830	BjuTH-17	SH4	319	34872.9	5.78	43.63	73.73	-0.808	cyto
BjuVA05G04750	BjuTH-18	SIP1	302	33536.4	9.59	56.53	58.48	-0.771	nucl
BjuVA05G07640	BjuTH-19	GT-1	292	34881.1	6.79	63.94	54.49	-1.273	nucl
BjuVA05G11560	BjuTH-20	SH4	318	34817	6.88	46.48	74.59	-0.763	cyto
BjuVA05G38360	BjuTH-21	SIP1	260	28996.6	6.38	42.27	62.73	-0.884	nucl
BjuVA05G39220	BjuTH-22	GTγ	417	47612.9	6.47	58.48	60.55	-0.932	nucl
BjuVA05G39230	BjuTH-23	SIP1	544	59265.9	6.52	38.68	70.68	-0.561	nucl
BjuVA06G00110	BjuTH-24	SIP1	295	32560.6	8.58	62.91	55.22	-0.961	nucl
BjuVA06G09330	BjuTH-25	GT-1	399	45896.1	6.6	50.89	61.33	-0.916	nucl
BjuVA06G17020	BjuTH-26	GTγ	400	45938.1	5.88	54.36	58.45	-1.084	nucl
BjuVA06G29030	BjuTH-27	GT-2	905	99859.8	8.52	53.55	78.67	-0.441	chlo
BjuVA06G36940	BjuTH-28	GT-2	610	69830.5	6.98	55.38	53.05	-1.124	nucl
BjuVA07G07470	BjuTH-29	SIP1	296	33266.7	9.38	76.24	59.05	-0.905	nucl
BjuVA07G24450	BjuTH-30	SIP1	318	35931.3	9.36	64.91	60.19	-0.806	nucl
BjuVA07G28470	BjuTH-31	GT-2	451	52324.2	9.69	64.99	57.94	-1.057	nucl
BjuVA07G28480	BjuTH-32	GT-2	612	68902.4	6.25	61.03	49.74	-1.104	nucl
BjuVA07G28490	BjuTH-33	GTγ	338	39821	7.32	52.44	61.95	-1.133	pero
BjuVA07G42390	BjuTH-34	GT-2	567	63994.8	5.71	67.48	46.17	-1.15	nucl
BjuVA07G42400	BjuTH-35	GT-2	574	65312.9	7.22	65.22	52.7	-1.136	nucl
BjuVA08G01190	BjuTH-36	SIP1	309	33874.1	8.58	63.33	59.32	-0.881	nucl
BjuVA08G08830	BjuTH-37	GT-2	629	70077.4	5.97	78.25	55.25	-0.97	nucl
BjuVA08G29400	BjuTH-38	GTγ	383	43898	5.96	50.12	65.09	-1.018	nucl
BjuVA09G33400	BjuTH-39	GT-2	588	65447.6	9.02	80.49	59.25	-0.877	nucl
BjuVA09G35100	BjuTH-40	SH4	355	39416.2	8.88	67.59	57.27	-0.833	nucl
BjuVA09G46160	BjuTH-41	SIP1	293	32520.6	9.81	57.48	60.03	-0.76	chlo
BjuVA09G49830	BjuTH-42	SIP1	311	34979.6	9.31	56.72	64.66	-0.925	nucl
BjuVA09G62870	BjuTH-43	GT-1	392	44966.3	6.79	50.53	62.19	-0.845	nucl
BjuVA10G31250	BjuTH-44	SIP1	255	29550.5	8.6	42.02	66.86	-0.976	chlo
BjuVA10G32940	BjuTH-45	GT-2	571	64680.5	6.87	50.23	53.31	-1.005	nucl
BjuVB01G09580	BjuTH-46	SH4	306	33625.7	6	48.68	75.92	-0.78	cyto
BjuVB01G28450	BjuTH-47	SIP1	298	33437.8	9.79	83.73	59.3	-0.871	nucl
BjuVB01G43090	BjuTH-48	SIP1	264	29162.7	7.69	45.72	59.92	-0.846	nucl
BjuVB01G43990	BjuTH-49	GTγ	439	50055.3	6.21	64.98	56.4	-1.059	nucl
BjuVB01G44000	BjuTH-50	SIP1	551	60226.9	6.34	38.32	72.78	-0.556	nucl
BjuVB02G06230	BjuTH-51	GT-1	397	45520.9	6.66	50.84	62.87	-0.843	nucl
BjuVB02G43070	BjuTH-52	SIP1	251	28638.4	7.77	40.92	62.15	-0.99	nucl
BjuVB02G44620	BjuTH-53	GT-2	586	65977.8	6.4	49.1	51.96	-0.973	nucl
BjuVB02G45930	BjuTH-54	GT-1	316	37366.7	6.42	62.31	53.2	-1.278	nucl
BjuVB02G50620	BjuTH-55	GT-2	642	73059.7	7.26	51.72	63.63	-0.71	nucl
BjuVB02G65910	BjuTH-56	GT-2	607	69424	7.11	52.99	55.09	-1.099	nucl
BjuVB03G08680	BjuTH-57	GTγ	398	45484.6	6.17	55.25	61.43	-1.098	nucl
BjuVB03G22310	BjuTH-58	GTγ	413	46952.7	8.1	63.17	53.56	-1.081	nucl
BjuVB03G24200	BjuTH-59	SH4	343	39659.4	4.81	72.67	44.61	-1.318	nucl
BjuVB03G44070	BjuTH-60	SH4	280	31346.1	8.48	51.48	63.07	-0.812	nucl
BjuVB03G49690	BjuTH-61	GT-2	569	64659.3	5.83	64.2	46.68	-1.217	nucl
BjuVB03G49700	BjuTH-62	GT-2	574	65202.6	7.23	64.18	52.51	-1.124	nucl
BjuVB04G04770	BjuTH-63	GT-2	614	70182.9	6.61	60.99	58.58	-1.034	nucl
BjuVB04G07900	BjuTH-64	GT-1	401	45920	5.56	57.93	59.58	-0.927	nucl
BjuVB04G32720	BjuTH-65	GTγ	412	46968.1	5.98	51.21	60.1	-1.074	nucl
BjuVB04G41540	BjuTH-66	SH4	388	42857.9	8.66	78.95	57.68	-0.865	nucl
BjuVB04G43480	BjuTH-67	GT-2	640	70806.1	5.8	81.3	55.38	-0.911	nucl
BjuVB05G18910	BjuTH-68	SIP1	417	45955.9	7.7	52.4	47.75	-0.848	nucl
BjuVB05G28350	BjuTH-69	GT-2	580	65512.4	6.72	49.61	51.48	-0.987	nucl
BjuVB05G29100	BjuTH-70	GT-1	311	36813.5	6.83	53.7	58.42	-1.183	nucl
BjuVB05G58310	BjuTH-71	GT-2	590	66547.5	5.76	64.99	51.93	-1.059	nucl
BjuVB05G58330	BjuTH-72	GT-2	549	62842.2	8.55	63.48	58.8	-1.064	nucl
BjuVB06G04400	BjuTH-73	SIP1	298	33407.3	9.59	55.46	58.59	-0.756	nucl
BjuVB06G07370	BjuTH-74	GT-1	290	34685.9	6.31	56.51	52.14	-1.289	nucl
BjuVB06G12480	BjuTH-75	GT-2	907	99962.9	8.27	52.51	79.46	-0.412	chlo
BjuVB06G22480	BjuTH-76	SH4	315	34885	7.69	50.47	74.67	-0.849	cyto
BjuVB06G25450	BjuTH-77	SIP1	328	36323.5	7.63	57.59	54.12	-1.061	nucl
BjuVB06G32380	BjuTH-78	GT-1	388	44602.9	6.55	54.17	63.35	-0.867	nucl
BjuVB06G42040	BjuTH-79	GTγ	362	42556.5	8.42	52.61	67.32	-1.06	nucl
BjuVB06G42050	BjuTH-80	GT-2	631	70982.6	6.2	63.43	49.03	-1.125	nucl
BjuVB06G42060	BjuTH-81	GT-2	254	29133	9.36	51.99	46.42	-0.997	nucl
BjuVB06G46630	BjuTH-82	SIP1	314	35433.7	9.42	63.47	57.26	-0.876	nucl
BjuVB07G04480	BjuTH-83	SIP1	251	28255.7	7.65	41.73	60.24	-0.973	nucl
BjuVB07G31080	BjuTH-84	SIP1	457	49168	9.53	65.15	54.22	-0.864	nucl
BjuVB07G35090	BjuTH-85	SIP1	368	41544.6	8.7	47.7	53.56	-0.864	nucl
BjuVB07G39530	BjuTH-86	GT-2	570	63151	8.88	80.57	59.4	-0.895	nucl
BjuVB07G48850	BjuTH-87	SIP1	295	32341.3	8.57	57.37	55.9	-0.922	nucl
BjuVB08G00330	BjuTH-88	GT-2	574	65061.1	6.37	52.08	53.4	-0.943	nucl
BjuVB08G20030	BjuTH-89	GT-1	294	34909.1	6.79	64.53	56.05	-1.218	nucl
BjuVB08G24190	BjuTH-90	SIP1	352	39199.3	8.25	60.72	57.95	-0.847	nucl
BjuVB08G53270	BjuTH-91	SIP1	313	34982.4	9.4	61.24	65.81	-0.922	nucl
BjuVB08G58490	BjuTH-92	SIP1	287	31735	9.64	61.33	61.29	-0.625	chlo
BnaA01g17960D	BnaTH-1	SIP1	310	34485.6	8.83	45.49	50.1	-0.78	nucl
BnaA01g29550D	BnaTH-2	SIP1	305	34489.9	9.39	50.02	54.39	-1.014	nucl
BnaA01g29570D	BnaTH-3	SIP1	317	35201.6	9.36	65.4	56.28	-0.996	nucl
BnaA01g31020D	BnaTH-4	SIP1	252	28450	6.27	34.08	62.7	-0.926	nucl
BnaA02g17810D	BnaTH-5	GT-2	440	49920.9	9.34	57.34	52.36	-0.996	nucl
BnaA02g17830D	BnaTH-6	GT-2	488	56432.7	6.69	63.13	55.37	-1.182	nucl
BnaA02g25620D	BnaTH-7	GT-2	387	44274.8	6.76	59.65	62.22	-0.936	nucl
BnaA02g27740D	BnaTH-8	GT-1	393	45005.3	5.61	60.65	64.25	-0.838	nucl
BnaA03g00390D	BnaTH-9	GT-1	319	37816.2	5.83	69.87	54.51	-1.221	nucl
BnaA03g01020D	BnaTH-10	GT-2	510	57937.1	6.61	51.44	54.35	-0.987	nucl
BnaA03g17660D	BnaTH-11	GT-1	294	34844.1	6.63	60.96	55.41	-1.184	nucl
BnaA03g20860D	BnaTH-12	SIP1	352	38894.2	9.3	61.57	59.06	-0.821	nucl
BnaA04g19580D	BnaTH-13	SH4	319	34952.1	5.61	45.39	77.37	-0.756	cyto
BnaA05g04250D	BnaTH-14	SIP1	302	33519.4	9.51	59	57.19	-0.76	nucl
BnaA05g06470D	BnaTH-15	GT-1	295	34985.2	6.55	63.74	52.61	-1.259	nucl
BnaA05g10030D	BnaTH-16	SH4	318	34770.9	6.88	46.21	75.22	-0.764	cyto
BnaA05g14030D	BnaTH-17	SIP1	328	36130.6	7.63	61.1	55.58	-0.952	nucl
BnaA06g08520D	BnaTH-18	GT-1	399	45900.2	6.6	51.19	61.8	-0.888	nucl
BnaA06g22690D	BnaTH-19	GT-2	1149	126907	9.02	52.45	81.91	-0.414	chlo
BnaA06g29110D	BnaTH-20	GT-2	610	69882.6	6.97	55.17	53.85	-1.109	nucl
BnaA06g35350D	BnaTH-21	GT-2	347	40052.4	8.3	64.97	61.21	-0.899	nucl
BnaA07g05190D	BnaTH-22	SIP1	297	33454.8	9.54	69.11	58.86	-0.902	nucl
BnaA07g06920D	BnaTH-23	SH4	386	42328.4	9.15	75.86	58.73	-0.833	nucl
BnaA07g17950D	BnaTH-24	SIP1	316	35734.1	9.44	63.83	59.65	-0.819	nucl
BnaA07g21200D	BnaTH-25	GT-2	579	65541.8	6.4	63.36	50.38	-1.134	nucl
BnaA07g21220D	BnaTH-26	GTγ	338	39821	7.32	52.44	61.95	-1.133	pero
BnaA07g33090D	BnaTH-27	GT-2	427	47876.3	8.56	58.5	54.26	-0.951	nucl
BnaA08g00940D	BnaTH-28	SIP1	308	33746.9	8.78	65.13	58.57	-0.88	nucl
BnaA08g06640D	BnaTH-29	GT-2	385	43930.2	5.5	79.38	57.58	-1.099	nucl
BnaA08g12610D	BnaTH-30	SH4	314	36057.8	4.69	78.74	68.89	-1.021	nucl
BnaA08g21420D	BnaTH-31	GTγ	302	34440.8	7.71	47.53	65.79	-0.956	nucl
BnaA09g10370D	BnaTH-32	SIP1	278	32244.7	10.31	79.16	64.57	-1.045	nucl
BnaA09g23850D	BnaTH-33	GT-2	589	65827.4	5.75	80.63	54.87	-0.961	nucl
BnaA09g25270D	BnaTH-34	SH4	364	40396.2	8.36	68.7	57.99	-0.829	nucl
BnaA09g46250D	BnaTH-35	GT-1	391	45064.6	7.77	52.78	63.61	-0.831	cyto
BnaA10g24930D	BnaTH-36	SIP1	250	28928	9.2	40.25	68.6	-0.958	chlo
BnaA10g26420D	BnaTH-37	GT-2	571	64712.5	6.87	49.66	52.45	-1.013	nucl
BnaAnng00230D	BnaTH-38	GT-1	310	37006.7	6.39	55.98	56.97	-1.212	nucl
BnaAnng00750D	BnaTH-39	GT-2	507	57223.9	7.05	55.83	48.5	-1.082	nucl
BnaAnng11490D	BnaTH-40	GT-2	597	68165.9	7.17	59.57	57.3	-1.019	nucl
BnaAnng16540D	BnaTH-41	SIP1	543	59098.8	6.43	39.9	70.81	-0.543	nucl
BnaAnng16550D	BnaTH-42	GTγ	423	48182.4	6.1	60.16	59.69	-0.959	nucl
BnaAnng37740D	BnaTH-43	SIP1	301	33814.3	9.3	54.97	65.85	-0.889	nucl
BnaAnng38690D	BnaTH-44	GT-2	572	64220.7	5.77	76.95	57.19	-1.016	nucl
BnaC01g21240D	BnaTH-45	SIP1	414	45860	7.7	50.22	48.33	-0.843	cyto
BnaC01g37190D	BnaTH-46	SIP1	306	34257.5	9.41	58.92	61.83	-0.975	nucl
BnaC02g02980D	BnaTH-47	GT-2	589	66326.2	6.13	51.8	52.34	-0.974	nucl
BnaC02g23790D	BnaTH-48	GT-2	493	57181.9	8.71	63.72	57.97	-1.148	nucl
BnaC02g33420D	BnaTH-49	GT-2	391	44566.2	6.04	60.66	62.58	-0.865	nucl
BnaC02g35850D	BnaTH-50	GT-1	399	45859.2	5.86	58.3	63.03	-0.871	nucl
BnaC02g39470D	BnaTH-51	GT-2	598	68537.5	8.44	58.72	57.69	-1.063	nucl
BnaC03g00290D	BnaTH-52	GT-1	319	37767.1	5.76	68.53	55.74	-1.216	nucl
BnaC03g01370D	BnaTH-53	GT-2	510	57728.1	7.33	50.9	56.06	-0.947	nucl
BnaC03g21210D	BnaTH-54	GT-1	292	34579.8	7.75	63.81	56.44	-1.188	nucl
BnaC03g24920D	BnaTH-55	SIP1	353	39341.8	9.2	61.51	59.72	-0.834	nucl
BnaC03g38340D	BnaTH-56	SIP1	372	41018.9	9.04	67.37	54.01	-0.941	nucl
BnaC03g50930D	BnaTH-57	GT-2	893	98725.6	8.7	53.33	79.62	-0.418	chlo
BnaC03g67720D	BnaTH-58	SH4	299	34059.1	5.15	63.21	73.98	-0.856	nucl
BnaC03g78260D	BnaTH-59	SIP1	301	33073.3	8.93	57.11	58.31	-0.881	nucl
BnaC04g05120D	BnaTH-60	SIP1	179	19762.2	9.43	55.5	54.13	-0.766	nucl
BnaC04g07120D	BnaTH-61	GT-1	292	34825	6.55	71.25	52.16	-1.305	nucl
BnaC04g43950D	BnaTH-62	SH4	313	34364.5	5.77	46.05	76.1	-0.747	cyto
BnaC05g09890D	BnaTH-63	GT-1	399	45996.2	6.73	53.54	61.83	-0.924	nucl
BnaC05g25240D	BnaTH-64	SH4	370	40975.8	8.88	71.95	57.32	-0.838	nucl
BnaC05g42050D	BnaTH-65	SIP1	256	28789.2	5.76	46.52	61.41	-0.98	nucl
BnaC05g42990D	BnaTH-66	GTγ	420	48125.2	6.47	59.91	58.95	-1.027	nucl
BnaC05g43000D	BnaTH-67	SIP1	538	58589.2	6.6	39.28	73.09	-0.529	nucl
BnaC06g06860D	BnaTH-68	SIP1	437	47631.6	7.62	54.42	65.61	-0.694	cyto
BnaC06g10480D	BnaTH-69	SIP1	357	39369.6	8.92	59.7	64.43	-0.836	cyto
BnaC06g16720D	BnaTH-70	SIP1	312	35207.5	9.37	66.55	60.13	-0.794	nucl
BnaC06g18740D	BnaTH-71	GT-2	420	49309.2	9.85	57.3	57.33	-1.061	nucl
BnaC06g18750D	BnaTH-72	GT-2	568	63792.7	5.69	62.73	51.57	-1.025	nucl
BnaC06g21530D	BnaTH-73	GT-2	365	39958.4	7.15	61.87	53.81	-0.808	nucl
BnaC06g21540D	BnaTH-74	GT-2	212	24291.9	5.07	75.15	50.57	-1.192	nucl
BnaC06g21580D	BnaTH-75	GTγ	318	37540.2	6.36	46.78	63.4	-1.174	pero
BnaC06g37640D	BnaTH-76	GT-2	544	61685.1	5.77	65.4	47.57	-1.165	nucl
BnaC07g08520D	BnaTH-77	SH4	369	40781.8	8.88	76.79	58.27	-0.805	nucl
BnaC07g20410D	BnaTH-78	GT-2	642	73177.9	7.61	56.62	61.96	-0.8	nucl
BnaC07g25900D	BnaTH-79	SH4	242	26750	6.06	45.09	75.45	-0.769	chlo
BnaC07g49430D	BnaTH-80	GT-2	606	69477	6.48	59.6	53.07	-1.139	nucl
BnaC08g18940D	BnaTH-81	SIP1	132	14571.5	9.78	65.85	54.09	-0.669	nucl
BnaC08g19740D	BnaTH-82	GTγ	383	43779.9	6.04	52.06	65.61	-1.013	nucl
BnaC08g25180D	BnaTH-83	SIP1	307	34503	9.3	56.01	65.8	-0.902	nucl
BnaC08g29350D	BnaTH-84	SIP1	301	33547.9	9.85	59.27	62.62	-0.719	chlo
BnaC08g40320D	BnaTH-85	GT-1	403	46302.9	6.98	49.42	63.62	-0.809	nucl
BnaC09g49860D	BnaTH-86	SIP1	307	35204.3	8.64	38.76	66.35	-0.803	nucl
BnaCnng02650D	BnaTH-87	GT-2	507	57619.5	7.73	52.5	47.53	-1.102	nucl
BnaCnng03970D	BnaTH-88	GT-1	317	37609.9	6.27	65.83	52.08	-1.292	nucl
BnaCnng05440D	BnaTH-89	SH4	317	34600.8	6.41	43.57	76.34	-0.743	cyto
BnaCnng21880D	BnaTH-90	SIP1	297	33414.8	9.61	71.39	58.18	-0.891	nucl
BnaCnng39380D	BnaTH-91	GT-2	545	61139.6	8.16	75.35	56.28	-0.981	nucl
BnaCnng46430D	BnaTH-92	GT-2	554	62800.9	7.7	58.14	54.77	-1.019	nucl
BnaCnng58050D	BnaTH-93	GTγ	316	35520.7	6.9	58.16	52.75	-1.047	nucl
BnaUnng01830D	BnaTH-94	SH4	157	19036.6	6.54	57.72	65.16	-1.145	cyto
BniB01g010580	BniTH-1	SH4	309	33955	6	47.15	74.24	-0.799	cyto
BniB01g035660	BniTH-2	SIP1	299	33652	9.79	86.3	59.1	-0.894	nucl
BniB01g053940	BniTH-3	SIP1	266	29394.8	6.48	47.1	58.76	-0.876	nucl
BniB01g054880	BniTH-4	GTγ	440	50266.6	6.33	63.75	56.5	-1.065	nucl
BniB01g054890	BniTH-5	SIP1	551	60240.9	6.34	38.56	72.78	-0.556	nucl
BniB02g008280	BniTH-6	GT-1	397	45520.9	6.66	50.84	62.87	-0.843	nucl
BniB02g055080	BniTH-7	SIP1	266	30424.5	8.09	44.91	58.27	-0.999	nucl
BniB02g056870	BniTH-8	GT-2	586	66004.9	6.4	48.77	51.96	-0.977	nucl
BniB02g058230	BniTH-9	GT-1	317	37494.8	6.14	61.53	54.26	-1.259	nucl
BniB02g064260	BniTH-10	GT-2	623	70737.8	6.27	56.23	64.64	-0.766	nucl
BniB02g079470	BniTH-11	GT-2	618	70599	6.44	52.51	54.27	-1.123	nucl
BniB03g009010	BniTH-12	GTγ	398	45484.6	6.17	55.25	61.43	-1.098	nucl
BniB03g010570	BniTH-13	SH4	302	34481.2	4.81	64.31	70.7	-0.961	nucl
BniB03g023580	BniTH-14	GTγ	413	46896.6	7.69	61.75	53.8	-1.072	nucl
BniB03g025640	BniTH-15	SH4	340	39497.2	4.8	69.26	46.44	-1.33	nucl
BniB03g033460	BniTH-16	GTγ	130	15046.9	5.81	38.95	61.38	-0.922	cyto
BniB03g034830	BniTH-17	SH4	389	42488.4	9.18	82.06	58.28	-0.809	nucl
BniB03g055920	BniTH-18	GT-2	569	64655.3	5.76	64.34	47.19	-1.204	nucl
BniB03g055930	BniTH-19	GT-2	572	65074.5	7.23	64.65	52.69	-1.126	nucl
BniB04g005050	BniTH-20	GT-2	614	70096.8	6.79	57.56	60.15	-1.046	nucl
BniB04g008130	BniTH-21	GT-1	400	45904.1	5.49	60.2	60.7	-0.915	nucl
BniB04g035820	BniTH-22	GTγ	412	46967.1	5.95	51.07	58.45	-1.093	nucl
BniB04g047130	BniTH-23	SH4	388	42887.9	8.66	79.66	57.68	-0.866	nucl
BniB04g050000	BniTH-24	GT-2	640	70806.1	5.8	81.3	55.38	-0.911	nucl
BniB05g019250	BniTH-25	SIP1	417	45955.9	7.7	52.4	47.75	-0.848	nucl
BniB05g030420	BniTH-26	GT-2	580	65398.3	7.06	48.97	51.66	-0.978	nucl
BniB05g031680	BniTH-27	GT-1	311	36847.5	6.6	53.09	55.92	-1.217	nucl
BniB05g073280	BniTH-28	GT-2	585	66008.2	6.26	63.39	52.55	-1.029	nucl
BniB05g073300	BniTH-29	GT-2	544	62253.4	8.38	62.76	56.47	-1.081	nucl
BniB05g074960	BniTH-30	SH4	185	21166.9	7.12	65.51	64.86	-0.731	nucl
BniB06g003120	BniTH-31	SIP1	301	33833.8	9.7	53.57	56.05	-0.812	nucl
BniB06g006400	BniTH-32	GT-1	290	34655.9	6.31	56.51	52.48	-1.281	nucl
BniB06g011800	BniTH-33	GT-2	903	99691.6	8.4	51.72	78.73	-0.433	chlo
BniB06g022810	BniTH-34	SH4	315	34844	6.95	50.6	73.75	-0.834	cyto
BniB06g026540	BniTH-35	SIP1	354	39210.9	7.67	55.76	56.75	-1.014	nucl
BniB06g038260	BniTH-36	GT-1	413	47510.3	7	55.38	62.11	-0.837	nucl
BniB06g049290	BniTH-37	GTγ	365	42769.6	7.65	51.53	66.77	-1.053	nucl
BniB06g049300	BniTH-38	GT-2	626	70447.1	6.3	63.1	49.27	-1.112	nucl
BniB06g049330	BniTH-39	GT-2	232	26798.2	9.53	59.33	47.07	-1.119	nucl
BniB06g054790	BniTH-40	SIP1	314	35364.6	9.34	63.23	57.26	-0.864	nucl
BniB07g001810	BniTH-41	SIP1	295	32355.4	8.57	56.71	56.24	-0.924	nucl
BniB07g016250	BniTH-42	GT-2	651	72735.3	5.79	80.08	57.71	-0.946	nucl
BniB07g022520	BniTH-43	SIP1	379	42561.7	8.79	49.93	53.3	-0.872	nucl
BniB07g027550	BniTH-44	SIP1	342	37547.2	10.83	67.4	61.05	-0.666	nucl
BniB07g057180	BniTH-45	SIP1	251	28280.8	7.65	40.42	61.39	-0.964	nucl
BniB08g000320	BniTH-46	GT-1	320	37887.3	5.88	66.86	56.16	-1.217	nucl
BniB08g001240	BniTH-47	GT-2	574	65015	6.23	51.85	54.43	-0.937	nucl
BniB08g024360	BniTH-48	GT-1	294	34850.1	6.79	66.15	57.38	-1.178	nucl
BniB08g029200	BniTH-49	SIP1	356	39507.6	6.95	65.28	55.96	-0.876	nucl
BniB08g068620	BniTH-50	SIP1	311	34843.3	9.4	60.68	67.17	-0.913	nucl
BniB08g073180	BniTH-51	SIP1	287	31749	9.64	60.66	61.29	-0.624	nucl
Bo1g052990	BolTH-1	SIP1	414	45860	7.7	50.22	48.33	-0.843	cyto
Bo1g134590	BolTH-2	SIP1	247	26763.9	9.57	58.96	59.64	-0.909	nucl
Bo2g001280	BolTH-3	GT-1	310	37029.7	6.03	57.7	56.68	-1.195	nucl
Bo2g004170	BolTH-4	GT-2	591	66442.3	6.13	53	51.51	-0.981	nucl
Bo2g083820	BolTH-5	SH4	513	59633.4	8.47	56.4	69.24	-0.638	nucl
Bo2g091220	BolTH-6	GT-2	428	48077.8	8.99	59.74	53.15	-0.944	nucl
Bo2g091240	BolTH-7	GT-2	498	57540.5	9.12	59.97	57.99	-1.121	nucl
Bo2g133550	BolTH-8	GT-2	501	57035.8	7.62	58.53	67.52	-0.755	nucl
Bo2g138840	BolTH-9	GT-1	395	45394.6	5.64	57.97	62.94	-0.871	nucl
Bo2g152980	BolTH-10	GT-2	599	68660.6	8.44	59.63	57.6	-1.067	nucl
Bo3g001460	BolTH-11	GT-1	319	37767.1	5.76	68.53	55.74	-1.216	nucl
Bo3g002510	BolTH-12	GT-2	570	64548.9	6.22	52.57	60.58	-0.837	nucl
Bo3g032310	BolTH-13	GT-1	292	34579.8	7.75	63.81	56.44	-1.188	nucl
Bo3g037360	BolTH-14	SIP1	353	39342.7	8.98	62.67	59.72	-0.827	nucl
Bo3g061780	BolTH-15	GTγ	410	46794.8	8.35	59.65	56.83	-1.053	nucl
Bo3g065930	BolTH-16	SIP1	425	46398	9.45	67.42	55.08	-0.859	nucl
Bo3g083280	BolTH-17	SH4	327	38118.7	4.84	66.07	45.6	-1.352	nucl
Bo3g103450	BolTH-18	GT-2	1148	127365	8.97	51.27	82.06	-0.423	chlo
Bo3g175040	BolTH-19	SH4	299	34059.1	5.15	63.21	73.98	-0.856	nucl
Bo3g184450	BolTH-20	SIP1	293	32482.6	8.27	56.75	57.58	-0.904	nucl
Bo4g023990	BolTH-21	SIP1	312	34663.5	9.26	56.21	56.6	-0.778	nucl
Bo4g029680	BolTH-22	GT-1	292	34825	6.55	71.25	52.16	-1.305	nucl
Bo4g043600	BolTH-23	SH4	317	34672.8	8.31	45.97	72.97	-0.792	cyto
Bo4g182020	BolTH-24	SH4	313	34407.5	5.99	46.05	74.86	-0.774	cyto
Bo5g017510	BolTH-25	GT-1	396	45748.1	6.84	51.13	62.05	-0.929	nucl
Bo5g033090	BolTH-26	GTγ	399	45762.9	5.91	53.32	59.57	-1.061	nucl
Bo5g136850	BolTH-27	SIP1	256	28789.2	5.76	46.52	61.41	-0.98	nucl
Bo5g137790	BolTH-28	GTγ	420	48125.2	6.47	59.91	58.71	-1.028	nucl
Bo5g137800	BolTH-29	SIP1	537	58462.2	6.73	39.99	72.5	-0.528	nucl
Bo6g008210	BolTH-30	SH4	352	39199.7	8.68	49.05	70.71	-0.713	nucl
Bo6g033010	BolTH-31	SIP1	443	48314.4	7.62	53.18	66.7	-0.686	cyto
Bo6g049430	BolTH-32	GT-2	633	70282.6	5.9	81.22	54.9	-0.925	nucl
Bo6g050870	BolTH-33	SIP1	357	39369.6	8.92	59.7	64.43	-0.836	cyto
Bo6g075950	BolTH-34	SIP1	312	35207.5	9.37	66.55	60.13	-0.794	nucl
Bo6g083660	BolTH-35	GT-2	109	12940.8	9.92	48.52	38.53	-1.048	nucl
Bo6g083670	BolTH-36	GT-2	376	43974.4	9.16	58	59.84	-1.097	nucl
Bo6g083690	BolTH-37	GT-2	608	68328.8	6.48	62.23	49.29	-1.098	nucl
Bo6g083700	BolTH-38	GTγ	318	37540.2	6.36	46.78	63.4	-1.174	pero
Bo6g120870	BolTH-39	GT-2	555	62720.3	5.91	65.71	47.15	-1.159	nucl
Bo6g120880	BolTH-40	GT-2	569	64741.3	8.35	65.72	52.99	-1.115	nucl
Bo7g031620	BolTH-41	SIP1	296	33278.6	9.47	71.27	58.04	-0.875	nucl
Bo7g033070	BolTH-42	SH4	157	19069.7	7.76	54.16	62.68	-1.154	cyto
Bo7g077820	BolTH-43	GT-2	642	73138.8	7.6	54.61	62.57	-0.786	nucl
Bo7g093250	BolTH-44	GT-2	610	69661.3	7.1	59.49	52.89	-1.128	nucl
Bo8g027460	BolTH-45	GT-2	647	71828.1	5.81	78.65	54.17	-0.96	nucl
Bo8g046100	BolTH-46	SIP1	705	78942.6	7.3	47.61	59.15	-0.626	vacu
Bo8g068640	BolTH-47	SIP1	132	14581.5	9.78	66.73	54.09	-0.675	nucl
Bo8g070690	BolTH-48	GTγ	383	43779.9	6.04	52.06	65.61	-1.013	nucl
Bo8g083630	BolTH-49	SIP1	199	21822.6	9.3	48.12	71.56	-0.702	nucl
Bo8g092770	BolTH-50	SIP1	301	33547.9	9.85	59.27	62.62	-0.719	chlo
Bo8g107400	BolTH-51	GT-1	394	45215.6	6.98	49.13	62.36	-0.841	nucl
Bo9g177060	BolTH-52	SIP1	307	35279.3	8.74	38.95	66.03	-0.821	chlo
Bo9g181820	BolTH-53	GT-2	572	64951.8	6.85	53.47	51.85	-1.015	nucl
Bo9g186070	BolTH-54	GT-1	317	37609.9	6.27	65.83	52.08	-1.292	nucl
Bra040110	BraTH-1	SIP1	413	45761.9	7.7	51.87	48.21	-0.843	nucl
Bra021536	BraTH-2	SIP1	306	34572.9	9.31	49.34	55.16	-1.023	nucl
Bra021534	BraTH-3	SIP1	310	34482.8	9.34	66.86	60.39	-0.954	nucl
Bra034165	BraTH-4	SIP1	276	31105.2	6.05	28.75	66.45	-0.743	nucl
Bra028899	BraTH-5	GT-1	245	29419.2	8.69	54.77	53.39	-1.266	nucl
Bra028824	BraTH-6	GT-2	590	66349.2	6.21	55.05	51.27	-0.973	nucl
Bra008285	BraTH-7	GT-2	555	62988.7	6.01	58.9	51.15	-1.088	nucl
Bra008286	BraTH-8	GT-2	517	59555.4	7.26	60.53	59.61	-1.082	nucl
Bra022149	BraTH-9	GT-2	387	44216.8	7.11	60.05	62.22	-0.926	nucl
Bra036354	BraTH-10	GT-1	395	45193.5	5.72	59.02	63.92	-0.84	nucl
Bra020607	BraTH-11	GT-2	608	69354.2	6.9	59.09	58.03	-1.033	nucl
Bra005688	BraTH-12	GT-1	286	33803.6	5.6	69.72	53.29	-1.25	nucl
Bra005777	BraTH-13	GT-2	573	64928.1	6.15	51.98	58.25	-0.886	nucl
Bra000046	BraTH-14	GT-1	294	34847.2	6.59	61.02	55.07	-1.186	nucl
Bra000360	BraTH-15	SIP1	356	39300.6	9.2	61.46	58.93	-0.818	nucl
Bra001290	BraTH-16	GTγ	416	46885.8	8.36	58.69	55.1	-1.012	nucl
Bra001951	BraTH-17	SH4	339	39220	4.77	66.19	47.96	-1.277	nucl
Bra021860	BraTH-18	SH4	320	35109.3	5.78	45.59	75.91	-0.791	cyto
Bra004859	BraTH-19	SIP1	302	33619.5	9.45	61.2	57.52	-0.747	nucl
Bra005127	BraTH-20	GT-1	292	34855.1	6.37	65.05	54.49	-1.262	nucl
Bra005486	BraTH-21	SH4	318	34817	6.88	46.48	74.59	-0.763	cyto
Bra034866	BraTH-22	SIP1	261	29081.7	6.06	42.14	62.49	-0.893	nucl
Bra029813	BraTH-23	GTγ	419	47710	6.47	59.44	60.26	-0.925	nucl
Bra029812	BraTH-24	SIP1	544	59265.9	6.52	38.68	70.68	-0.561	nucl
Bra037960	BraTH-25	SIP1	301	33272.3	8.27	65.64	54.12	-0.99	nucl
Bra019721	BraTH-26	GT-1	400	46033.3	6.62	51.38	61.17	-0.922	nucl
Bra025881	BraTH-27	GTγ	401	46027.2	5.85	54.4	59.53	-1.061	nucl
Bra038629	BraTH-28	GT-2	907	100034	8.52	53.88	78.5	-0.442	chlo
Bra009994	BraTH-29	GT-2	610	69840.5	6.97	55.51	53.38	-1.117	nucl
Bra024925	BraTH-30	GT-2	327	37752.7	6.55	66.34	61.41	-0.968	nucl
Bra015090	BraTH-31	SIP1	297	33454.8	9.54	69.11	58.86	-0.902	nucl
Bra015045	BraTH-32	SH4	149	18184.9	9.11	65.29	71.95	-0.952	cyto
Bra003346	BraTH-33	SIP1	306	34348.4	9.47	67.08	60.33	-0.845	nucl
Bra003702	BraTH-34	GT-2	458	52803.8	9.71	64.42	57.73	-1.037	nucl
Bra003703	BraTH-35	GT-2	613	69073.6	6.25	61.33	50.29	-1.103	nucl
Bra003704	BraTH-36	GTγ	338	39821	7.32	52.44	61.95	-1.133	pero
Bra015716	BraTH-37	GT-2	551	62218.7	5.71	64.79	46.28	-1.167	nucl
Bra015715	BraTH-38	GT-2	574	65398.9	7.22	64.67	52.2	-1.15	nucl
Bra014370	BraTH-39	SIP1	335	36763.3	6.43	64.29	55.58	-0.976	nucl
Bra036731	BraTH-40	GT-2	630	70287.6	6.09	78.96	55.32	-0.977	nucl
Bra021072	BraTH-41	SIP1	243	26602	10.12	61.74	54.61	-0.803	chlo
Bra016429	BraTH-42	GTγ	383	43759.8	6.04	49.43	67.13	-0.997	nucl
Bra023175	BraTH-43	SH4	387	42807.9	8.87	74.64	58.09	-0.837	nucl
Bra007069	BraTH-44	SIP1	311	34979.6	9.31	56.72	64.66	-0.925	nucl
Bra007407	BraTH-45	SIP1	293	32522.6	9.81	56.11	59.35	-0.77	chlo
Bra026903	BraTH-46	GT-1	402	46119.6	6.79	48.93	63.56	-0.795	nucl
Bra009119	BraTH-47	SIP1	251	29221.2	8.61	40.63	66.77	-1.002	nucl
Bra009518	BraTH-48	GT-2	571	64678.5	6.87	49.51	53.13	-1.012	nucl
Bra040010	BraTH-49	GT-2	622	69374.5	5.73	83.17	55.4	-0.94	nucl
Note: Abbreviations: Nucl, nucleus; chlo, chloroplast; cyto, cytoplas; pero, peroxisome; E.R, endoplasmic reticulum; vacu, vacuole.

## Sheet: Table S3
Supplementary Table S3. Motifs of 455 TH protein
Motif	Motif	width	sites	llr	E-value
Motif 1	GYKRSAKQCKEKWENLNKYYK MEME-1	21	549	19130	8.9e-3101
Motif 2	LJRIRSELDSTFREAKPKGPLWEEISRKM MEME-2	29	234	12567	3.0e-2445
Motif 3	RTKENKKGPQDGKTYPFFHQLEALYTERN MEME-3	29	181	9827	1.7e-1814
Motif 4	DYTRRIGVDGTAEAIKETIRSAFRLRTRRAFWLEDEDQVVRCLDRDMPLGNYLLHVDDGJAIRVCHYDESBQLPVHTEEKVFYTEEDYRDFLARRGWTCL MEME-4	100	29	8149	2.4e-1714
Motif 5	EAMEKREEERMAREEAWRKQEMARINREH MEME-5	29	183	8416	2.9e-1384
Motif 6	GGGGDGGGPSGSRWPRZETLA MEME-6	21	210	6407	1.5e-990
Motif 7	XEEEREESSGSREVAKAILKLGEIYEKLEEKKR MEME-7	33	1000	7810	7.5e-969
Motif 8	IWAQERERSAARDAAVISALQKITGKTJQKPQCSSPEERNN MEME-8	41	72	5318	1.2e-1015
Motif 9	CWSEEATATLJDAYGDKWVALNRGNLRQQDWEEVAAAVSSR MEME-9	41	69	5465	3.5e-867
Motif 10	NAAAGNPSGAMAASTNCFPFFMGDGDQNLWESYGLRLSKGE MEME-10	41	27	3028	2.3e-715

## Sheet: Table S4
Supplementary Table S4. Ten Motif sequences of B. rapa, B. oleracea and B. napus, respectively
Motifs of 49 TH protein in B. rapa							Comparison of motif Sequences of B.rapa, B. oleracea and B. napus
Motif	sequences	width	sites	llr	E-value		B. oleracea	Motif 1	GYK RSAKQCKEKWENLNKYYK
Motif 1	GYNRSAKQCKEKWENLNKYYK	21	60	2134	8.1e-537		B. napus	Motif 1	GYNRSAKQCKEKWENLNKYYK
Motif 2	SGSRWPRQETLALJRIRSEMDSK	23	37	1319	1.1e-262		B. rapa	Motif 1	GYNRSAKQCKEKWENLNKYYK
Motif 3	EDCWSEEATATLIDAWGDRYVELSRGNLKQNDWEEVAEAVN	41	16	1267	1.3e-249		B. oleracea	Motif 2	EFFEK LVKQVMEKQEEMQRKLLEVMEKREEERMVREEAWRKQEMARJNREHEILAQERSRSAARDAAIISFJ
Motif 4	NKKRPSDGKTYPFFHQLEALYTERNKSS	28	24	1139	2.1e-217		B. napus	Motif 2	MKEFFEGLVKQVMEKQEEMQRKLLEVMEKREEERMAREEAWRKQEMARJNREHEILAQER
Motif 5	MQRKFLEALEKREEERMAREEAWRVQEMARINREHEILAQERS	43	15	1214	1.4e-216		B. rapa	Motif 5	MQRKFLEAL EKREEERMAREEAWRVQEMARINREHEILAQERS
Motif 6	FRESTSKGPLWEEISRKMREL	21	31	1090	2.1e-209		B. oleracea	Motif 3	GRGSRWPR EETLALIR IRSEM
Motif 7	EGSGYKEVARAILRFGEVYEKVEEAKLKQMVELEKZRMRFAKELELQRMQFLM	53	10	1073	1.4e-169		B. napus	Motif 3	GGGRGPRWPREETLALIE IRS
Motif 8	LNDILGRGTACQVVENPALLDSIGYLNDKEKDEVRKIMSSKHLFYEEMCSYHNGNRL	57	5	731	2.7e-110		B. rapa	Motif 2	SGSRWPRQ ETLALJRIRSEMDSK
Motif 9	GDYTRRIGVDGTAEAIKETIRSAFGLRTRRAFWLEDEDQVVRCLDRDMPLGNYLLHVDDGIAIRVCHYDESNQLPVHTEEKVFYTEEDYRDFLARRGWTC	100	3	849	8.1e-106		B. oleracea	Motif 5	KKGPS DSKTWPFFHQLEALYGEPNKSSA
Motif 10	AARDAAIISFLQKISGKTNQQ	21	13	527	2.1e-66		B. napus	Motif 5	NKKRPQDGKTY PYFHQLEALY
Motifs of 54 TH protein in B. oleracea							B. rapa	Motif 4	NKKRPS DGKTY PFFHQLEALYTERNKSS
							B. oleracea	Motif 6	EESGYKEVAKAILRFGEAYEKAET AKLKL MVELEKZRM KFAKEMELQRMQFL
Motif	sequences	width	sites	llr	E-value		B. napus	Motif 8	VREVASAILRLGEAYERVENAKLKMMVELEKZRM
Motif 1	GYKRSAKQCKEKWENLNKYYK	21	62	2184	5.6e-552		B. rapa	Motif 7	EGSGYKEVARAILRFGEVYEKVEE AKLKQMVELEKZRMRFAKE L ELQRMQFLM
Motif 2	EFFEKLVKQVMEKQEEMQRKLLEVMEKREEERMVREEAWRKQEMARJNREHEILAQERSRSAARDAAIISFJ	72	14	1869	1.2e-343		B. oleracea	Motif 4	GNLKGPLWEEVSAKM
Motif 3	GRGSRWPREETLALIRIRSEM	21	52	1498	4.9e-289		B. napus	Motif 4	FNEAKLKGPLWEEVSRKMREL
Motif 4	GNLKGPLWEEVSAKM	15	59	1297	2.5e-235		B. rapa	Motif 6	FRESTSKGPLWEEI SRKMREL
Motif 5	KKGPSDSKTWPFFHQLEALYGEPNKSSA	28	39	1336	6.9e-213		B. oleracea	Motif 8	GDYTRRIGI DGTAEAIKETIRSAFR LRTRRAFWLEDEDQVVRCLDRDMPLGNYLLHVDDGIAIRVCHYDESNQLPVHTEEKVFYTEEDYRDFLARRGWTC
Motif 6	EESGYKEVAKAILRFGEAYEKAETAKLKLMVELEKZRMKFAKEMELQRMQFL	52	9	970	2.2e-146		B. napus	Motif 6	GDYTRRIGI DGTAEAIKETIRSAFR LRTRRAFWLEDEDQVVRCLDRDMPLGNYLLHVDE GIAIRVCHYDESNQLPVHTEEKVFYTEEDYRDFLARRGWTC
Motif 7	GSTKAETAGSTLKEILEDFMRQTVKMEKEWRDAWEMKEREREKREEEWRRRMAELEEERAAAERRWMEREDERRLREEARAZKRDTLIDALLAKLNRD	98	5	1132	4.4e-130		B. rapa	Motif 9	GDYTRRIGVDGTAEAIKETIRSAFGLRTRRAFWLEDEDQVVRCLDRDMPLGNYLLHVDD GIAIRVCHYDESNQLPVHTEEKVFYTEEDYRDFLARRGWTC
Motif 8	GDYTRRIGIDGTAEAIKETIRSAFRLRTRRAFWLEDEDQVVRCLDRDMPLGNYLLHVDDGIAIRVCHYDESNQLPVHTEEKVFYTEEDYRDFLARRGWTC	100	3	847	1.9e-106		B. rapa	Motif 3	EDCWSEEATATLIDAWGDRYVELSRGNLKQNDWEEVAEAVN
Motif 9	CETTEPEAIRQQFPFYBEIQSIFTARMQRMJWSE	34	5	453	2.5e-69		B. napus	Motif 10	DRFVELSRGNLRQNDWKEVAEAVNSSHQN
Motif 10	FMQFTDKGFDDPSISFGSVEANGRPALNLERRLDHDGHPLAIATVDVVPANGVPPWNWRETPGNGGD	67	3	556	2.5e-61		B. napus	Motif 7	AGNSVKEILEE FMRHTVKMEKEWRER WEA KEKEREEREEEWRRKMEELEEERAAMERRWR EREDZRRLREEARAEKRDSLIBALLAKLTRDG
Motifs of 94 TH protein in B. napus							B. oleracea	Motif 7	GSTKAETAGSTL KEILEDFMRQTVKMEKEWRDAWEMKEREREKREEEWRRRMAELEEERAAAERRWMEREDERRLREEARAZKRDTLIDALLAKLNRD
							B. napus	Motif 9	IEILERNGQLLAAQLEVQNTNLKLDREZRKDHGDNLVAVLNKLADAVAKIAD
Motif	sequences	width	sites	llr	E-value		B. rapa	Motif 8	LNDILGRGTACQVVENPALLDSIGYLNDKEKDEVRKIMSSKHLFYEEMCSYHNGNRL
Motif 1	GYNRSAKQCKEKWENLNKYYK	21	109	3902	1.4e-1108		B. oleracea	Motif 9	CETTEPEAIRQQFPFYBEIQSIFTARMQRMJWSE
Motif 2	MKEFFEGLVKQVMEKQEEMQRKLLEVMEKREEERMAREEAWRKQEMARJNREHEILAQER	60	27	2996	8.6e-749		B. oleracea	Motif 10	FMQFTDKGFDDPSISFGSVEANGRPALNLERRLDHDGHPLAIATVDVVPANGVPPWNWRETPGNGGD
Motif 3	GGGRGPRWPREETLALIEIRS	21	92	2597	4.2e-595		B. rapa	Motif 10	AARDAAIISFLQKISGKTNQQ
Motif 4	FNEAKLKGPLWEEVSRKMREL	21	78	2208	4.9e-478		Note:Yellow and green highlights indicate that these three or two motifs have similar amino acid sequences. Blue font represents similar amino acid residue sequences, and red represents mutated amino acid residues.
Motif 5	NKKRPQDGKTYPYFHQLEALY	21	39	1671	1.0e-418
Motif 6	GDYTRRIGIDGTAEAIKETIRSAFRLRTRRAFWLEDEDQVVRCLDRDMPLGNYLLHVDEGIAIRVCHYDESNQLPVHTEEKVFYTEEDYRDFLARRGWTC	100	6	1692	2.7e-371
Motif 7	AGNSVKEILEEFMRHTVKMEKEWRERWEAKEKEREEREEEWRRKMEELEEERAAMERRWREREDZRRLREEARAEKRDSLIBALLAKLTRDG	92	8	1710	5.1e-316
Motif 8	VREVASAILRLGEAYERVENAKLKMMVELEKZRM	34	23	1426	2.1e-293
Motif 9	IEILERNGQLLAAQLEVQNTNLKLDREZRKDHGDNLVAVLNKLADAVAKIAD	52	9	1055	9.6e-182
Motif 10	DRFVELSRGNLRQNDWKEVAEAVNSSHQN	29	16	940	1e-177

## Sheet: Table S5
Supplementary Table S5. The Ka/Ks ratios of orthologous TH genes in A. thaliana and B. carinate, A. thaliana and B. juncea, A. thaliana and B. napus, A. thaliana and B. nigra, A. thaliana and B. oleracea, A. thaliana and B. rapa, B. carinate and B. nigra, B. carinate and B. olerace, B. juncea and B. nigra, B. juncea and B. rapa, B. napus and B. rapa, B. napus and B. oleracea, respectively.
Gene1 ID	Gene1 Name	Subfamily	Gene2 ID	Gene2 Name	Subfamily	Ka	Ks	Ka/Ks	EffectiveLen	AverageS-sites	AverageN-sites	cN	cS	pN	pS
AT1G13450	AtTH-1	GT-1	BcaB02g06447	BcaTH-9	GT-1	0.061572	0.410388	0.150034	1152	252.583	899.417	53.1667	79.8333	0.0591124	0.316067
AT1G13450	AtTH-1	GT-1	BcaB08g34296	BcaTH-38	GT-1	0.0778663	0.605068	0.12869	1188	264.083	923.917	68.3333	109.667	0.0739605	0.415273
AT1G13450	AtTH-1	GT-1	BcaC05g25245	BcaTH-63	GT-1	0.0728548	0.438311	0.166217	1176	256.583	919.417	63.8333	85.1667	0.0694281	0.331926
AT1G13450	AtTH-1	GT-1	BcaC07g41640	BcaTH-76	GT-1	0.0577426	0.559136	0.103271	1179	261.333	917.667	51	103	0.0555757	0.394133
AT1G13450	AtTH-1	GT-1	BjuVA09G62870	BjuTH-43	GT-1	0.0658129	0.599548	0.109771	1173	260.417	912.583	57.5	107.5	0.0630079	0.4128
AT1G13450	AtTH-1	GT-1	BjuVB02G06230	BjuTH-51	GT-1	0.0766301	0.623766	0.122851	1188	263.667	924.333	67.3333	111.667	0.0728453	0.423515
AT1G13450	AtTH-1	GT-1	BjuVB06G32380	BjuTH-78	GT-1	0.061572	0.417262	0.147562	1152	252.583	899.417	53.1667	80.8333	0.0591124	0.320026
AT1G13450	AtTH-1	GT-1	BnaA06g08520D	BnaTH-18	GT-1	0.074734	0.502156	0.148826	1179	258.167	920.833	65.5	94.5	0.0711312	0.366043
AT1G13450	AtTH-1	GT-1	BnaA09g46250D	BnaTH-35	GT-1	0.0716404	0.615779	0.116341	1170	258.917	911.083	62.25	108.75	0.0683253	0.420019
AT1G13450	AtTH-1	GT-1	BnaC05g09890D	BnaTH-63	GT-1	0.0736543	0.447692	0.16452	1176	256.583	919.417	64.5	86.5	0.0701532	0.337122
AT1G13450	AtTH-1	GT-1	BniB02g008280	BniTH-6	GT-1	0.0766301	0.623766	0.122851	1188	263.667	924.333	67.3333	111.667	0.0728453	0.423515
AT1G13450	AtTH-1	GT-1	BniB06g038260	BniTH-36	GT-1	0.0630196	0.44479	0.141684	1161	253.833	907.167	54.8333	85.1667	0.0604446	0.335522
AT1G13450	AtTH-1	GT-1	Bo5g017510	BolTH-25	GT-1	0.062875	0.421472	0.14918	1164	254.833	909.167	54.8333	82.1667	0.0603116	0.322433
AT1G13450	AtTH-1	GT-1	Bo8g107400	BolTH-51	GT-1	0.0697446	0.577876	0.120691	1179	263.083	915.917	61	106	0.0665999	0.402914
AT1G13450	AtTH-1	GT-1	Bra019721	BraTH-26	GT-1	0.0715007	0.531923	0.134419	1179	257.667	921.333	62.8333	98.1667	0.0681983	0.380983
AT1G21200	AtTH-2	GTγ	BcaB03g12828	BcaTH-21	GTγ	0.071177	0.523593	0.13594	1188	240.583	947.417	64.3333	90.6667	0.0679039	0.376862
AT1G21200	AtTH-2	GTγ	BcaB07g32110	BcaTH-36	GTγ	0.0811093	0.598853	0.135441	1233	250.917	982.083	75.5	103.5	0.0768774	0.412488
AT1G21200	AtTH-2	GTγ	BjuVA06G17020	BjuTH-26	GTγ	0.0753173	0.697792	0.107937	1197	241.083	955.917	68.5	109.5	0.071659	0.4542
AT1G21200	AtTH-2	GTγ	BjuVB03G08680	BjuTH-57	GTγ	0.0676038	0.494079	0.136828	1191	242.25	948.75	61.3333	87.6667	0.0646465	0.361885
AT1G21200	AtTH-2	GTγ	BjuVB04G32720	BjuTH-65	GTγ	0.0822447	0.590049	0.139386	1233	250.917	982.083	76.5	102.5	0.0778956	0.408502
AT1G21200	AtTH-2	GTγ	BnaC08g19740D	BnaTH-82	GTγ	0.0809483	0.571605	0.141616	1143	232.917	910.083	69.8333	93.1667	0.0767329	0.4
AT1G21200	AtTH-2	GTγ	BniB03g009010	BniTH-12	GTγ	0.0676038	0.494079	0.136828	1191	242.25	948.75	61.3333	87.6667	0.0646465	0.361885
AT1G21200	AtTH-2	GTγ	BniB04g035820	BniTH-22	GTγ	0.0821857	0.610261	0.134673	1233	250.25	982.75	76.5	104.5	0.0778428	0.417582
AT1G21200	AtTH-2	GTγ	Bo5g033090	BolTH-26	GTγ	0.0749246	0.67535	0.110942	1194	240.333	953.667	68	107	0.0713037	0.445215
AT1G21200	AtTH-2	GTγ	Bo8g070690	BolTH-48	GTγ	0.0809405	0.55372	0.146176	1143	232.833	910.167	69.8333	91.1667	0.0767259	0.391553
AT1G21200	AtTH-2	GTγ	Bra025881	BraTH-27	GTγ	0.0816521	0.689639	0.118398	1200	241.333	958.667	74.1667	108.833	0.0773644	0.450967
AT1G31310	AtTH-3	SH4	BjuVB04G41540	BjuTH-66	SH4	0.0898607	0.440056	0.204203	1107	254.833	852.167	72.1667	84.8333	0.0846861	0.332897
AT1G31310	AtTH-3	SH4	BnaA07g06920D	BnaTH-23	SH4	0.0758149	0.469563	0.161458	1113	255.5	857.5	61.8333	89.1667	0.0721088	0.348989
AT1G31310	AtTH-3	SH4	BniB03g034830	BniTH-17	SH4	0.0701834	0.488571	0.14365	1107	256.25	850.75	57	92	0.0669997	0.359024
AT1G31310	AtTH-3	SH4	BniB04g047130	BniTH-23	SH4	0.0884655	0.455942	0.194028	1107	254.167	852.833	71.1667	86.8333	0.0834473	0.341639
AT1G31310	AtTH-3	SH4	Bra023175	BraTH-43	SH4	0.0782098	0.487215	0.160524	1104	253.5	850.5	63.1667	90.8333	0.07427	0.358317
AT1G33240	AtTH-4	GT-2	BjuVB04G43480	BjuTH-67	GT-2	0.0574403	0.49533	0.115964	1869	425.25	1443.75	79.8333	154.167	0.0552958	0.362532
AT1G33240	AtTH-4	GT-2	BnaA09g23850D	BnaTH-33	GT-2	0.0539073	0.551759	0.0977008	1740	394.25	1345.75	70	154	0.0520156	0.390615
AT1G33240	AtTH-4	GT-2	BniB04g050000	BniTH-24	GT-2	0.0574403	0.49533	0.115964	1869	425.25	1443.75	79.8333	154.167	0.0552958	0.362532
AT1G54060	AtTH-5	SIP1	BcaB02g10864	BcaTH-18	SIP1	0.143855	1.2123	0.118663	948	208.25	739.75	96.8333	125.167	0.1309	0.60104
AT1G54060	AtTH-5	SIP1	BcaB04g17032	BcaTH-23	SIP1	0.150389	0.702471	0.214086	933	202.833	730.167	99.5	92.5	0.13627	0.456039
AT1G54060	AtTH-5	SIP1	BcaC01g01430	BcaTH-40	SIP1	0.110378	1.03503	0.106643	903	199.083	703.917	72.25	111.75	0.10264	0.561323
AT1G54060	AtTH-5	SIP1	BcaC08g43587	BcaTH-77	SIP1	0.129286	0.805833	0.160438	900	197.583	702.417	83.4167	97.5833	0.118757	0.493884
AT1G54060	AtTH-5	SIP1	BcaC08g44158	BcaTH-79	SIP1	0.117687	0.701782	0.167698	981	216.667	764.333	83.25	98.75	0.108918	0.455769
AT1G54060	AtTH-5	SIP1	BjuVA08G01190	BjuTH-36	SIP1	0.113	0.903354	0.125089	927	204.083	722.917	75.8333	107.167	0.104899	0.525112
AT1G54060	AtTH-5	SIP1	BjuVB06G25450	BjuTH-77	SIP1	0.107162	0.93768	0.114284	978	214.417	763.583	76.25	114.75	0.0998581	0.535173
AT1G54060	AtTH-5	SIP1	BjuVB07G48850	BjuTH-87	SIP1	0.122164	0.748835	0.163139	885	194.583	690.417	77.8333	92.1667	0.112734	0.473662
AT1G54060	AtTH-5	SIP1	BnaA05g14030D	BnaTH-17	SIP1	0.137989	0.781283	0.176619	978	216.333	761.667	96	105	0.126039	0.485362
AT1G54060	AtTH-5	SIP1	BnaA08g00940D	BnaTH-28	SIP1	0.113819	0.845854	0.134562	924	202.75	721.25	76.1667	102.833	0.105604	0.507193
AT1G54060	AtTH-5	SIP1	BnaC06g06860D	BnaTH-68	SIP1	0.128093	0.818277	0.15654	900	197.25	702.75	82.75	98.25	0.117752	0.498099
AT1G54060	AtTH-5	SIP1	BnaC06g10480D	BnaTH-69	SIP1	0.127674	0.681939	0.187222	987	218.25	768.75	90.25	97.75	0.117398	0.447881
AT1G54060	AtTH-5	SIP1	BniB06g026540	BniTH-35	SIP1	0.116747	0.996497	0.117157	978	214.917	763.083	82.5	118.5	0.108114	0.551377
AT1G54060	AtTH-5	SIP1	BniB07g001810	BniTH-41	SIP1	0.123903	0.747736	0.165705	885	194.75	690.25	78.8333	92.1667	0.11421	0.473256
AT1G54060	AtTH-5	SIP1	Bo6g033010	BolTH-31	SIP1	0.128093	0.818277	0.15654	900	197.25	702.75	82.75	98.25	0.117752	0.498099
AT1G54060	AtTH-5	SIP1	Bo6g050870	BolTH-33	SIP1	0.127674	0.681939	0.187222	987	218.25	768.75	90.25	97.75	0.117398	0.447881
AT1G54060	AtTH-5	SIP1	Bra037960	BraTH-25	SIP1	0.115144	0.803264	0.143345	900	196.583	703.417	75.0833	96.9167	0.106741	0.493006
AT1G76870	AtTH-6	GTγ	BcaB02g07079	BcaTH-10	GTγ	0.165009	0.551404	0.299252	1026	202.333	823.667	122	79	0.148118	0.390445
AT1G76870	AtTH-6	GTγ	BjuVB06G42040	BjuTH-79	GTγ	0.1612	0.526693	0.306061	1026	202.167	823.833	119.5	76.5	0.145054	0.378401
AT1G76870	AtTH-6	GTγ	BnaA07g21220D	BnaTH-26	GTγ	0.166299	0.561906	0.295956	945	182.917	762.083	113.667	72.3333	0.149153	0.395444
AT1G76870	AtTH-6	GTγ	BnaC06g21580D	BnaTH-75	GTγ	0.172827	0.562812	0.307077	927	177.667	749.333	115.667	70.3333	0.154359	0.395872
AT1G76870	AtTH-6	GTγ	BniB06g049290	BniTH-37	GTγ	0.152344	0.514638	0.296022	1026	202.75	823.25	113.5	75.5	0.137868	0.37238
AT1G76870	AtTH-6	GTγ	Bo6g083700	BolTH-38	GTγ	0.172827	0.562812	0.307077	927	177.667	749.333	115.667	70.3333	0.154359	0.395872
AT1G76870	AtTH-6	GTγ	Bra003704	BraTH-36	GTγ	0.166299	0.561906	0.295956	945	182.917	762.083	113.667	72.3333	0.149153	0.395444
AT1G76880	AtTH-7	GT-2	BcaC08g45505	BcaTH-82	GT-2	0.0772684	0.629252	0.122794	1725	386.833	1338.17	98.25	164.75	0.0734213	0.425894
AT1G76880	AtTH-7	GT-2	BjuVA07G28480	BjuTH-32	GT-2	0.0790342	0.635545	0.124357	1725	386.333	1338.67	100.417	165.583	0.0750125	0.428602
AT1G76880	AtTH-7	GT-2	BnaA07g21200D	BnaTH-25	GT-2	0.0734709	0.612848	0.119884	1644	364	1280	89.5833	152.417	0.069987	0.418727
AT1G76880	AtTH-7	GT-2	BnaC06g37640D	BnaTH-76	GT-2	0.0881676	0.744992	0.118347	1596	352.75	1243.25	103.417	166.583	0.0831825	0.472242
AT1G76880	AtTH-7	GT-2	BniB05g073280	BniTH-28	GT-2	0.0938025	0.682461	0.137447	1686	373.25	1312.75	115.75	167.25	0.0881737	0.448091
AT1G76880	AtTH-7	GT-2	BniB06g049300	BniTH-38	GT-2	0.0833515	0.605798	0.13759	1722	383.583	1338.42	105.583	159.417	0.0788867	0.415599
AT1G76880	AtTH-7	GT-2	Bo6g083690	BolTH-37	GT-2	0.0810212	0.640814	0.126435	1722	386.25	1335.75	102.583	166.417	0.0767983	0.430852
AT1G76880	AtTH-7	GT-2	Bra003703	BraTH-35	GT-2	0.0816029	0.631089	0.129305	1725	385.333	1339.67	103.583	164.417	0.0773202	0.426687
AT1G76890	AtTH-8	GT-2	BcaC08g45503	BcaTH-81	GT-2	0.104182	0.35453	0.293861	1380	290.25	1089.75	106	82	0.09727	0.282515
AT1G76890	AtTH-8	GT-2	BjuVA07G42400	BjuTH-35	GT-2	0.06034	0.417511	0.144523	1674	354.5	1319.5	76.5	113.5	0.0579765	0.320169
AT1G76890	AtTH-8	GT-2	BjuVB03G49700	BjuTH-62	GT-2	0.0636987	0.380775	0.167287	1665	355	1310	80	106	0.0610687	0.298592
AT1G76890	AtTH-8	GT-2	BniB03g055930	BniTH-19	GT-2	0.0628348	0.391158	0.160638	1665	354.333	1310.67	79	108	0.0602747	0.304798
AT1G76890	AtTH-8	GT-2	Bo6g120880	BolTH-40	GT-2	0.0669767	0.401227	0.16693	1665	354	1311	84	110	0.0640732	0.310734
AT1G76890	AtTH-8	GT-2	Bra015715	BraTH-38	GT-2	0.0619927	0.43215	0.143452	1674	354.667	1319.33	78.5	116.5	0.0594997	0.328477
AT2G33550	AtTH-9	SH4	BcaB02g10573	BcaTH-17	SH4	0.0976538	0.518019	0.188514	921	214.75	706.25	64.6667	80.3333	0.0915634	0.374078
AT2G33550	AtTH-9	SH4	BjuVA05G11560	BjuTH-20	SH4	0.0913647	0.493175	0.185258	915	211.667	703.333	60.5	76.5	0.086019	0.361417
AT2G33550	AtTH-9	SH4	BjuVB06G22480	BjuTH-76	SH4	0.0976784	0.490117	0.199296	921	214.917	706.083	64.6667	77.3333	0.091585	0.359829
AT2G33550	AtTH-9	SH4	BnaA05g10030D	BnaTH-16	SH4	0.0915031	0.498994	0.183375	915	212.667	702.333	60.5	77.5	0.0861414	0.36442
AT2G33550	AtTH-9	SH4	BnaCnng05440D	BnaTH-89	SH4	0.0879926	0.519958	0.16923	915	212.417	702.583	58.3333	79.6667	0.0830269	0.375049
AT2G33550	AtTH-9	SH4	BniB06g022810	BniTH-34	SH4	0.0960547	0.53653	0.17903	921	214.833	706.167	63.6667	82.3333	0.0901581	0.383243
AT2G33550	AtTH-9	SH4	Bo4g043600	BolTH-23	SH4	0.0924186	0.503376	0.183598	915	212.5	702.5	61.0833	77.9167	0.0869514	0.366667
AT2G33550	AtTH-9	SH4	Bra005486	BraTH-21	SH4	0.0929842	0.492901	0.188647	915	211.75	703.25	61.5	76.5	0.0874511	0.361275
AT2G38250	AtTH-11	GT-1	BcaB01g03713	BcaTH-4	GT-1	0.0787784	0.370432	0.212666	858	169.333	688.667	51.5	49.5	0.0747822	0.292323
AT2G38250	AtTH-11	GT-1	BcaB02g09213	BcaTH-16	GT-1	0.0594748	0.363993	0.163396	852	169.917	682.083	39	49	0.0571778	0.288377
AT2G38250	AtTH-11	GT-1	BcaC01g05554	BcaTH-48	GT-1	0.0697732	0.37114	0.187997	852	169.083	682.917	45.5	49.5	0.066626	0.292755
AT2G38250	AtTH-11	GT-1	BcaC02g11965	BcaTH-52	GT-1	0.0560513	0.315607	0.177598	852	166.917	685.083	37	43	0.054008	0.257614
AT2G38250	AtTH-11	GT-1	BjuVA03G20770	BjuTH-13	GT-1	0.0705778	0.365437	0.193133	858	167.667	690.333	46.5	48.5	0.0673588	0.289264
AT2G38250	AtTH-11	GT-1	BjuVA05G07640	BjuTH-19	GT-1	0.0592788	0.370069	0.160183	852	167.75	684.25	39	49	0.0569967	0.292101
AT2G38250	AtTH-11	GT-1	BjuVB06G07370	BjuTH-74	GT-1	0.057882	0.345324	0.167617	852	169.833	682.167	38	47	0.0557049	0.276742
AT2G38250	AtTH-11	GT-1	BjuVB08G20030	BjuTH-89	GT-1	0.080352	0.371377	0.216362	858	169	689	52.5	49.5	0.0761974	0.292899
AT2G38250	AtTH-11	GT-1	BnaA03g17660D	BnaTH-11	GT-1	0.0706136	0.354887	0.198975	858	168	690	46.5	47.5	0.0673913	0.282738
AT2G38250	AtTH-11	GT-1	BnaA05g06470D	BnaTH-15	GT-1	0.0621961	0.340478	0.182673	855	168.083	686.917	41	46	0.059687	0.273674
AT2G38250	AtTH-11	GT-1	BnaC03g21210D	BnaTH-54	GT-1	0.0697732	0.37114	0.187997	852	169.083	682.917	45.5	49.5	0.066626	0.292755
AT2G38250	AtTH-11	GT-1	BnaC04g07120D	BnaTH-61	GT-1	0.0622591	0.318374	0.195553	852	165.75	686.25	41	43	0.059745	0.259427
AT2G38250	AtTH-11	GT-1	BniB06g006400	BniTH-32	GT-1	0.0563359	0.382385	0.147328	852	170.25	681.75	37	51	0.0542721	0.299559
AT2G38250	AtTH-11	GT-1	BniB08g024360	BniTH-48	GT-1	0.0787583	0.38066	0.206899	858	169.167	688.833	51.5	50.5	0.0747641	0.298522
AT2G38250	AtTH-11	GT-1	Bo3g032310	BolTH-13	GT-1	0.0697732	0.37114	0.187997	852	169.083	682.917	45.5	49.5	0.066626	0.292755
AT2G38250	AtTH-11	GT-1	Bo4g029680	BolTH-22	GT-1	0.0622591	0.318374	0.195553	852	165.75	686.25	41	43	0.059745	0.259427
AT2G38250	AtTH-11	GT-1	Bra000046	BraTH-14	GT-1	0.0705778	0.365437	0.193133	858	167.667	690.333	46.5	48.5	0.0673588	0.289264
AT2G38250	AtTH-11	GT-1	Bra005127	BraTH-20	GT-1	0.0592788	0.379897	0.156039	852	167.75	684.25	39	50	0.0569967	0.298063
AT2G44730	AtTH-12	SIP1	BcaB02g08851	BcaTH-15	SIP1	0.134312	0.902873	0.148761	858	195.25	662.75	81.5	102.5	0.122972	0.524968
AT2G44730	AtTH-12	SIP1	BcaC02g12281	BcaTH-54	SIP1	0.162603	0.802185	0.2027	927	215	712	104.083	105.917	0.146184	0.492636
AT2G44730	AtTH-12	SIP1	BjuVA03G24390	BjuTH-14	SIP1	0.12212	0.5621	0.217256	999	227.75	771.25	86.9167	90.0833	0.112696	0.395536
AT2G44730	AtTH-12	SIP1	BjuVA05G04750	BjuTH-18	SIP1	0.147155	0.770577	0.190968	885	203.333	681.667	91.0833	97.9167	0.133619	0.481557
AT2G44730	AtTH-12	SIP1	BjuVB06G04400	BjuTH-73	SIP1	0.127987	0.838086	0.152713	858	196.5	661.5	77.8333	99.1667	0.117662	0.504665
AT2G44730	AtTH-12	SIP1	BjuVB08G24190	BjuTH-90	SIP1	0.134766	0.736578	0.182962	990	225.25	764.75	94.3333	105.667	0.123352	0.469108
AT2G44730	AtTH-12	SIP1	BnaA03g20860D	BnaTH-12	SIP1	0.12212	0.5621	0.217256	999	227.75	771.25	86.9167	90.0833	0.112696	0.395536
AT2G44730	AtTH-12	SIP1	BnaA05g04250D	BnaTH-14	SIP1	0.15588	0.763452	0.204178	885	202.333	682.667	96.0833	96.9167	0.140747	0.478995
AT2G44730	AtTH-12	SIP1	BnaC03g24920D	BnaTH-55	SIP1	0.108353	0.538188	0.201329	996	227.833	768.167	77.5	87.5	0.10089	0.384053
AT2G44730	AtTH-12	SIP1	BniB06g003120	BniTH-31	SIP1	0.139601	0.810757	0.172187	867	197.083	669.917	85.3333	97.6667	0.127379	0.49556
AT2G44730	AtTH-12	SIP1	BniB08g029200	BniTH-49	SIP1	0.12773	0.742729	0.171973	1005	228.75	776.25	91.1667	107.833	0.117445	0.471403
AT2G44730	AtTH-12	SIP1	Bo3g037360	BolTH-14	SIP1	0.109935	0.554594	0.198227	996	228.333	767.667	78.5	89.5	0.102258	0.391971
AT2G44730	AtTH-12	SIP1	Bo4g023990	BolTH-21	SIP1	0.157936	0.795155	0.198623	909	208.583	700.417	99.75	102.25	0.142415	0.490212
AT2G44730	AtTH-12	SIP1	Bra000360	BraTH-15	SIP1	0.123042	0.591708	0.207944	999	228.667	770.333	87.4167	93.5833	0.113479	0.409257
AT2G44730	AtTH-12	SIP1	Bra004859	BraTH-19	SIP1	0.153995	0.752027	0.204774	885	202	683	95.0833	95.9167	0.139214	0.474835
AT3G10030	AtTH-14	SIP1	BjuVA05G39230	BjuTH-23	SIP1	0.0479296	0.645075	0.0743009	1614	375.583	1238.42	57.5	162.5	0.0464303	0.43266
AT3G10030	AtTH-14	SIP1	BjuVB01G44000	BjuTH-50	SIP1	0.051327	0.732976	0.0700255	1617	377.333	1239.67	61.5	176.5	0.0496101	0.467756
AT3G10030	AtTH-14	SIP1	BnaC05g43000D	BnaTH-67	SIP1	0.0492841	0.679836	0.0724941	1602	372.083	1229.92	58.6667	166.333	0.0476997	0.447032
AT3G10030	AtTH-14	SIP1	BniB01g054890	BniTH-5	SIP1	0.0504637	0.740052	0.0681894	1617	377.333	1239.67	60.5	177.5	0.0488034	0.470406
AT3G10030	AtTH-14	SIP1	Bo5g137800	BolTH-29	SIP1	0.0424675	0.660849	0.064262	1599	371.833	1227.17	50.6667	163.333	0.0412875	0.439265
AT3G10030	AtTH-14	SIP1	Bra029812	BraTH-24	SIP1	0.0479296	0.645075	0.0743009	1614	375.583	1238.42	57.5	162.5	0.0464303	0.43266
AT3G10040	AtTH-15	GTγ	BcaC01g04257	BcaTH-44	GTγ	0.114374	0.941352	0.121499	1170	246.167	923.833	98	132	0.10608	0.536222
AT3G10040	AtTH-15	GTγ	BjuVA03G35150	BjuTH-15	GTγ	0.116563	0.866842	0.134469	1209	254.917	954.083	103	131	0.107957	0.513893
AT3G10040	AtTH-15	GTγ	BjuVB01G43990	BjuTH-49	GTγ	0.124973	1.10489	0.113109	1233	255	978	112.583	147.417	0.115116	0.578105
AT3G10040	AtTH-15	GTγ	BjuVB03G22310	BjuTH-58	GTγ	0.115468	0.873023	0.132263	1212	252.667	959.333	102.667	130.333	0.107019	0.515831
AT3G10040	AtTH-15	GTγ	BnaC05g42990D	BnaTH-66	GTγ	0.120325	1.19318	0.100844	1212	249.5	962.5	107	149	0.111169	0.597194
AT3G10040	AtTH-15	GTγ	BniB01g054880	BniTH-4	GTγ	0.121469	1.181	0.102853	1233	254.333	978.667	109.75	151.25	0.112142	0.594692
AT3G10040	AtTH-15	GTγ	BniB03g023580	BniTH-14	GTγ	0.115425	0.862586	0.133813	1212	252.333	959.667	102.667	129.333	0.106982	0.51255
AT3G10040	AtTH-15	GTγ	Bo3g061780	BolTH-15	GTγ	0.117554	0.926319	0.126904	1206	254.75	951.25	103.5	135.5	0.108804	0.531894
AT3G10040	AtTH-15	GTγ	Bra001290	BraTH-16	GTγ	0.121043	0.897629	0.134848	1209	254.75	954.25	106.667	133.333	0.111781	0.523389
AT3G10040	AtTH-15	GTγ	Bra029813	BraTH-23	GTγ	0.11536	1.36367	0.0845951	1209	248.833	960.167	102.667	156.333	0.106926	0.628265
AT3G11100	AtTH-16	SIP1	BcaB04g21150	BcaTH-28	SIP1	0.095875	1.03323	0.0927918	720	153.333	566.667	51	86	0.09	0.56087
AT3G11100	AtTH-16	SIP1	BcaC09g48155	BcaTH-86	SIP1	0.0941616	1.0254	0.0918288	732	155.667	576.333	51	87	0.0884905	0.558887
AT3G11100	AtTH-16	SIP1	BjuVA05G38360	BjuTH-21	SIP1	0.112906	0.877731	0.128634	729	156.583	572.417	60	81	0.104819	0.517296
AT3G11100	AtTH-16	SIP1	BjuVB01G43090	BjuTH-48	SIP1	0.097429	0.979812	0.0994364	720	156.333	563.667	51.5	85.5	0.0913661	0.546908
AT3G11100	AtTH-16	SIP1	BjuVB07G04480	BjuTH-83	SIP1	0.103318	1.11747	0.0924571	717	152.333	564.667	54.5	88.5	0.0965171	0.580963
AT3G11100	AtTH-16	SIP1	BnaA01g31020D	BnaTH-4	SIP1	0.0874016	1.10968	0.0787625	732	156.25	575.75	47.5	90.5	0.0825011	0.5792
AT3G11100	AtTH-16	SIP1	BnaC05g42050D	BnaTH-65	SIP1	0.105511	0.794434	0.132813	720	153.583	566.417	55.75	75.25	0.0984258	0.489962
AT3G11100	AtTH-16	SIP1	BniB01g053940	BniTH-3	SIP1	0.0998977	0.958152	0.104261	726	156.667	569.333	53.25	84.75	0.0935304	0.540957
AT3G11100	AtTH-16	SIP1	BniB07g057180	BniTH-45	SIP1	0.0923518	1.09082	0.0846624	717	153.083	563.917	49	88	0.0868923	0.57485
AT3G11100	AtTH-16	SIP1	Bo5g136850	BolTH-27	SIP1	0.105511	0.794434	0.132813	720	153.583	566.417	55.75	75.25	0.0984258	0.489962
AT3G11100	AtTH-16	SIP1	Bra034165	BraTH-4	SIP1	0.0960869	1.13798	0.0844367	732	155.417	576.583	52	91	0.0901864	0.585523
AT3G11100	AtTH-16	SIP1	Bra034866	BraTH-22	SIP1	0.111332	0.884489	0.125872	732	156.917	575.083	59.5	81.5	0.103463	0.519384
AT3G14180	AtTH-17	SH4	BcaB04g18823	BcaTH-27	SIP1	0.0878701	0.667491	0.131642	1299	296	1003	83.1667	130.833	0.0829179	0.442005
AT3G14180	AtTH-17	SH4	BcaC01g03954	BcaTH-43	SIP1	0.0884015	0.637631	0.138641	1257	283.667	973.333	81.1667	121.833	0.0833904	0.429495
AT3G14180	AtTH-17	SH4	BjuVB07G31080	BjuTH-84	SIP1	0.0830211	0.654198	0.126905	1299	295.917	1003.08	78.8333	129.167	0.078591	0.436497
AT3G14180	AtTH-17	SH4	BnaA01g29570D	BnaTH-3	SIP1	0.133872	0.815599	0.164139	930	208.167	721.833	88.5	103.5	0.122604	0.497198
AT3G14180	AtTH-17	SH4	BnaC03g38340D	BnaTH-56	SIP1	0.0865027	0.658913	0.131281	1089	238.333	850.667	69.5	104.5	0.0817006	0.438462
AT3G14180	AtTH-17	SH4	Bo3g065930	BolTH-16	SIP1	0.0876284	0.63646	0.137681	1251	281.667	969.333	80.1667	120.833	0.0827029	0.428994
AT3G14180	AtTH-17	SH4	Bra021534	BraTH-3	SIP1	0.118921	0.71314	0.166757	891	199.917	691.083	76	92	0.109972	0.460192
AT3G24490	AtTH-18	SH4	BcaB03g14582	BcaTH-22	SH4	0.0786835	1.08967	0.0722085	972	188.833	783.167	58.5	108.5	0.0746967	0.574581
AT3G24490	AtTH-18	SH4	BcaC01g03309	BcaTH-42	SH4	0.0980705	0.933405	0.105068	954	181.667	772.333	71	97	0.0919292	0.533945
AT3G24490	AtTH-18	SH4	BjuVA03G42980	BjuTH-16	SH4	0.0911455	1.06933	0.0852365	960	185.167	774.833	66.5	105.5	0.0858249	0.569757
AT3G24490	AtTH-18	SH4	BjuVB03G24200	BjuTH-59	SH4	0.0772841	1.06528	0.0725479	972	189	783	57.5	107.5	0.0734355	0.568783
AT3G24490	AtTH-18	SH4	BniB03g025640	BniTH-15	SH4	0.0676194	1.12408	0.0601553	969	188	781	50.5	109.5	0.0646607	0.582447
AT3G24490	AtTH-18	SH4	Bo3g083280	BolTH-17	SH4	0.101207	0.922748	0.10968	960	183.667	776.333	73.5	97.5	0.0946758	0.530853
AT3G24490	AtTH-18	SH4	Bra001951	BraTH-17	SH4	0.103105	1.04616	0.0985557	969	185.25	783.75	75.5	104.5	0.0963317	0.564103
AT3G24860	AtTH-19	SIP1	BcaB06g26703	BcaTH-32	SIP1	0.13298	0.715179	0.185939	879	206.083	672.917	82	95	0.121858	0.460979
AT3G24860	AtTH-19	SIP1	BcaC06g35764	BcaTH-71	SIP1	0.144317	0.641427	0.224994	873	201.417	671.583	88.1667	86.8333	0.131282	0.431113
AT3G24860	AtTH-19	SIP1	BjuVA07G07470	BjuTH-29	SIP1	0.14123	0.701677	0.201274	855	198.583	656.417	84.5	90.5	0.128729	0.455728
AT3G24860	AtTH-19	SIP1	BnaA07g05190D	BnaTH-22	SIP1	0.148245	0.650446	0.227914	882	204.25	677.75	91.1667	88.8333	0.134514	0.434925
AT3G24860	AtTH-19	SIP1	BniB01g035660	BniTH-2	SIP1	0.13298	0.727878	0.182695	879	206.083	672.917	82	96	0.121858	0.465831
AT3G24860	AtTH-19	SIP1	Bo7g031620	BolTH-41	SIP1	0.144317	0.641427	0.224994	873	201.417	671.583	88.1667	86.8333	0.131282	0.431113
AT3G24860	AtTH-19	SIP1	Bra015090	BraTH-31	SIP1	0.148245	0.650446	0.227914	882	204.25	677.75	91.1667	88.8333	0.134514	0.434925
AT3G25990	AtTH-20	GT-1	BcaB07g30244	BcaTH-35	GT-1	0.10439	0.705852	0.147892	1086	239.417	846.583	82.5	109.5	0.0974505	0.457362
AT3G25990	AtTH-20	GT-1	BcaC03g17309	BcaTH-60	GT-1	0.0921604	0.637005	0.144678	1074	236.083	837.917	72.6667	101.333	0.086723	0.429227
AT3G25990	AtTH-20	GT-1	BjuVA02G39930	BjuTH-9	GT-1	0.0922385	0.751062	0.122811	1074	236.75	837.25	72.6667	112.333	0.0867921	0.474481
AT3G25990	AtTH-20	GT-1	BjuVB04G07900	BjuTH-64	GT-1	0.0972253	0.737458	0.131838	1083	238.583	844.417	77	112	0.0911872	0.469438
AT3G25990	AtTH-20	GT-1	BnaA02g27740D	BnaTH-8	GT-1	0.0942873	0.767568	0.122839	1074	236.917	837.083	74.1667	113.833	0.0886013	0.480478
AT3G25990	AtTH-20	GT-1	BnaC02g35850D	BnaTH-50	GT-1	0.0921604	0.637005	0.144678	1074	236.083	837.917	72.6667	101.333	0.086723	0.429227
AT3G25990	AtTH-20	GT-1	BniB04g008130	BniTH-21	GT-1	0.101495	0.700373	0.144916	1080	237.25	842.75	80	108	0.0949273	0.455216
AT3G25990	AtTH-20	GT-1	Bo2g138840	BolTH-9	GT-1	0.0934715	0.648428	0.144151	1074	235.75	838.25	73.6667	102.333	0.0878815	0.434076
AT3G25990	AtTH-20	GT-1	Bra036354	BraTH-10	GT-1	0.0983832	0.743543	0.132317	1074	237.083	836.917	77.1667	111.833	0.0922035	0.471705
AT3G54390	AtTH-21	SIP1	BcaB01g00200	BcaTH-3	SIP1	0.0879899	0.534266	0.164693	876	201.5	674.5	56	77	0.0830245	0.382134
AT3G54390	AtTH-21	SIP1	BjuVA09G49830	BjuTH-42	SIP1	0.0803992	0.503214	0.159772	876	200.5	675.5	51.5	73.5	0.0762398	0.366584
AT3G54390	AtTH-21	SIP1	BjuVB08G53270	BjuTH-91	SIP1	0.0893976	0.619016	0.144419	882	203.667	678.333	57.1667	85.8333	0.0842752	0.42144
AT3G54390	AtTH-21	SIP1	BnaC08g25180D	BnaTH-83	SIP1	0.0879899	0.534266	0.164693	876	201.5	674.5	56	77	0.0830245	0.382134
AT3G54390	AtTH-21	SIP1	BniB08g068620	BniTH-50	SIP1	0.096413	0.626409	0.153914	882	204.083	677.917	61.3333	86.6667	0.0904733	0.424663
AT3G54390	AtTH-21	SIP1	Bo8g083630	BolTH-49	SIP1	0.0851034	0.493322	0.172511	525	127.25	397.75	32	46	0.0804525	0.361493
AT3G54390	AtTH-21	SIP1	Bra007069	BraTH-44	SIP1	0.0803888	0.523299	0.153619	876	200.417	675.583	51.5	75.5	0.0762304	0.376715
AT3G58630	AtTH-22	SIP1	BcaC08g44930	BcaTH-80	SIP1	0.0892437	0.538863	0.165615	927	219.833	707.167	59.5	84.5	0.0841386	0.384382
AT3G58630	AtTH-22	SIP1	BjuVA07G24450	BjuTH-30	SIP1	0.093672	0.549696	0.170407	927	220.083	706.917	62.25	85.75	0.0880585	0.389625
AT3G58630	AtTH-22	SIP1	BnaA07g17950D	BnaTH-24	SIP1	0.0959033	0.55591	0.172516	921	218.417	702.583	63.25	85.75	0.0900249	0.392598
AT3G58630	AtTH-22	SIP1	BnaC06g16720D	BnaTH-70	SIP1	0.0892437	0.538863	0.165615	927	219.833	707.167	59.5	84.5	0.0841386	0.384382
AT3G58630	AtTH-22	SIP1	BniB06g054790	BniTH-40	SIP1	0.0952581	0.612691	0.155475	924	219.75	704.25	63	92	0.0894569	0.418658
AT3G58630	AtTH-22	SIP1	BniB08g073180	BniTH-51	SIP1	0.112258	0.589268	0.190504	852	204.583	647.417	67.5	83.5	0.104261	0.408147
AT3G58630	AtTH-22	SIP1	Bo6g075950	BolTH-34	SIP1	0.0892437	0.538863	0.165615	927	219.833	707.167	59.5	84.5	0.0841386	0.384382
AT3G58630	AtTH-22	SIP1	Bra003346	BraTH-33	SIP1	0.105734	0.558927	0.189173	897	215.083	681.917	67.25	84.75	0.0986191	0.394033
AT4G31270	AtTH-23	SH4	BcaB03g12686	BcaTH-20	SH4	0.166183	0.424797	0.391205	876	185	691	103	60	0.149059	0.324324
AT4G31270	AtTH-23	SH4	BcaC01g01105	BcaTH-39	SH4	0.141692	0.393409	0.360165	852	180.75	671.25	86.6667	55.3333	0.129112	0.306132
AT4G31270	AtTH-23	SH4	BnaC03g67720D	BnaTH-58	SH4	0.141692	0.393409	0.360165	852	180.75	671.25	86.6667	55.3333	0.129112	0.306132
AT4G31270	AtTH-23	SH4	BniB03g010570	BniTH-13	SH4	0.168135	0.392735	0.428113	867	183.167	683.833	103	56	0.150621	0.305732
AT4G31270	AtTH-23	SH4	Bo3g175040	BolTH-19	SH4	0.141692	0.393409	0.360165	852	180.75	671.25	86.6667	55.3333	0.129112	0.306132
AT5G01380	AtTH-24	GT-1	BcaB01g06095	BcaTH-7	GT-1	0.0752447	0.437464	0.172002	951	192.083	758.917	54.3333	63.6667	0.0715933	0.331453
AT5G01380	AtTH-24	GT-1	BcaB01g06227	BcaTH-8	GT-1	0.0885634	0.430592	0.205678	954	193.833	760.167	63.5	63.5	0.0835343	0.327601
AT5G01380	AtTH-24	GT-1	BcaC06g31960	BcaTH-67	GT-1	0.1928	0.509323	0.378542	909	182.583	726.417	123.5	67.5	0.170013	0.369694
AT5G01380	AtTH-24	GT-1	BcaC06g31977	BcaTH-68	GT-1	0.0729996	0.386852	0.188702	945	190.25	754.75	52.5	57.5	0.0695595	0.302234
AT5G01380	AtTH-24	GT-1	BjuVA02G00290	BjuTH-4	GT-1	0.0740123	0.419796	0.176305	930	185.083	744.917	52.5	59.5	0.0704777	0.321477
AT5G01380	AtTH-24	GT-1	BjuVA03G00350	BjuTH-11	GT-1	0.0768871	0.415524	0.185036	954	192.25	761.75	55.6667	61.3333	0.0730773	0.319029
AT5G01380	AtTH-24	GT-1	BjuVB02G45930	BjuTH-54	GT-1	0.0732459	0.397312	0.184353	942	189.667	752.333	52.5	58.5	0.0697829	0.308436
AT5G01380	AtTH-24	GT-1	BjuVB05G29100	BjuTH-70	GT-1	0.081275	0.352905	0.230303	933	186.5	746.5	57.5	52.5	0.0770261	0.281501
AT5G01380	AtTH-24	GT-1	BnaA03g00390D	BnaTH-9	GT-1	0.0744651	0.434344	0.171443	951	191.583	759.417	53.8333	63.1667	0.0708877	0.329709
AT5G01380	AtTH-24	GT-1	BnaC03g00290D	BnaTH-52	GT-1	0.0752447	0.437464	0.172002	951	192.083	758.917	54.3333	63.6667	0.0715933	0.331453
AT5G01380	AtTH-24	GT-1	BniB02g058230	BniTH-9	GT-1	0.0759525	0.377454	0.201223	945	190.5	754.5	54.5	56.5	0.0722333	0.296588
AT5G01380	AtTH-24	GT-1	BniB05g031680	BniTH-27	GT-1	0.0774973	0.367161	0.211072	933	186	747	55	54	0.0736278	0.290323
AT5G01380	AtTH-24	GT-1	BniB08g000320	BniTH-46	GT-1	0.0885634	0.458589	0.193121	954	193.833	760.167	63.5	66.5	0.0835343	0.343078
AT5G01380	AtTH-24	GT-1	Bo2g001280	BolTH-3	GT-1	0.0829456	0.401357	0.206663	930	185	745	58.5	57.5	0.0785235	0.310811
AT5G01380	AtTH-24	GT-1	Bo3g001460	BolTH-11	GT-1	0.0752447	0.437464	0.172002	951	192.083	758.917	54.3333	63.6667	0.0715933	0.331453
AT5G01380	AtTH-24	GT-1	Bra005688	BraTH-12	GT-1	0.0737404	0.432404	0.170536	852	170.917	681.083	47.8333	56.1667	0.0702312	0.32862
AT5G01380	AtTH-24	GT-1	Bra028899	BraTH-5	GT-1	0.0728059	0.428109	0.170064	735	144.083	590.917	41	47	0.0693837	0.3262
AT5G03680	AtTH-25	GT-2	BcaB05g21819	BcaTH-29	GT-2	0.0536888	0.429739	0.124934	1728	357.667	1370.33	71	117	0.0518122	0.32712
AT5G03680	AtTH-25	GT-2	BcaC03g12992	BcaTH-55	GT-2	0.0524657	0.428257	0.12251	1740	358.583	1381.42	70	117	0.0506726	0.326284
AT5G03680	AtTH-25	GT-2	BjuVB02G44620	BjuTH-53	GT-2	0.061138	0.419697	0.145672	1725	356.75	1368.25	80.3333	114.667	0.0587125	0.32142
AT5G03680	AtTH-25	GT-2	BjuVB05G28350	BjuTH-69	GT-2	0.052912	0.419625	0.126094	1728	357.833	1370.17	70	115	0.0510887	0.321379
AT5G03680	AtTH-25	GT-2	BnaC02g02980D	BnaTH-47	GT-2	0.0516962	0.418189	0.123619	1740	358.75	1381.25	69	115	0.0499548	0.320557
AT5G03680	AtTH-25	GT-2	BniB02g056870	BniTH-8	GT-2	0.0603455	0.414808	0.145478	1725	356.75	1368.25	79.3333	113.667	0.0579816	0.318617
AT5G03680	AtTH-25	GT-2	BniB05g030420	BniTH-26	GT-2	0.0536888	0.429739	0.124934	1728	357.667	1370.33	71	117	0.0518122	0.32712
AT5G03680	AtTH-25	GT-2	Bo2g004170	BolTH-4	GT-2	0.0515481	0.424533	0.121423	1746	360.917	1385.08	69	117	0.0498165	0.324175
AT5G03680	AtTH-25	GT-2	Bra028824	BraTH-6	GT-2	0.0584033	0.430516	0.135659	1746	360.75	1385.25	77.8333	118.167	0.0561872	0.327558
AT5G05550	AtTH-26	SIP1	BjuVA10G31250	BjuTH-44	SIP1	0.15843	0.636879	0.24876	726	158.25	567.75	81.0833	67.9167	0.142815	0.429173
AT5G05550	AtTH-26	SIP1	BjuVB02G43070	BjuTH-52	SIP1	0.145354	0.714297	0.203493	723	156.667	566.333	74.8333	72.1667	0.132137	0.460638
AT5G05550	AtTH-26	SIP1	BnaA10g24930D	BnaTH-36	SIP1	0.182022	0.747926	0.243369	726	159.333	566.667	91.5833	75.4167	0.161618	0.473326
AT5G05550	AtTH-26	SIP1	BnaC09g49860D	BnaTH-86	SIP1	0.161122	0.50348	0.320017	732	157.25	574.75	83.3333	57.6667	0.144991	0.36672
AT5G05550	AtTH-26	SIP1	BniB02g055080	BniTH-7	SIP1	0.156827	0.615855	0.254649	735	157.917	577.083	81.6667	66.3333	0.141516	0.420053
AT5G05550	AtTH-26	SIP1	Bo9g177060	BolTH-52	SIP1	0.166064	0.526127	0.315634	732	156.917	575.083	85.6667	59.3333	0.148964	0.37812
AT5G05550	AtTH-26	SIP1	Bra009119	BraTH-47	SIP1	0.178825	0.665105	0.268868	729	159.667	569.333	90.5833	70.4167	0.159104	0.441023
AT5G28300	AtTH-27	GT-2	BcaB07g34183	BcaTH-37	GT-2	0.120593	0.302315	0.398899	1791	367.417	1423.58	158.583	91.4167	0.111397	0.248809
AT5G28300	AtTH-27	GT-2	BjuVA06G36940	BjuTH-28	GT-2	0.0945987	0.334887	0.28248	1788	364.667	1423.33	126.5	98.5	0.0888759	0.27011
AT5G28300	AtTH-27	GT-2	BjuVB04G04770	BjuTH-63	GT-2	0.120097	0.313537	0.383038	1791	366.5	1424.5	158.083	93.9167	0.110975	0.256253
AT5G28300	AtTH-27	GT-2	BnaA06g29110D	BnaTH-20	GT-2	0.0943641	0.336541	0.280394	1788	364.167	1423.83	126.25	98.75	0.0886691	0.271167
AT5G28300	AtTH-27	GT-2	Bo7g093250	BolTH-44	GT-2	0.0939348	0.347129	0.270605	1788	364.667	1423.33	125.667	101.333	0.0882904	0.277879
AT5G28300	AtTH-27	GT-2	Bra009994	BraTH-29	GT-2	0.0951611	0.332252	0.286412	1788	364.167	1423.83	127.25	97.75	0.0893714	0.268421
AT5G47660	AtTH-28	GT-2	BcaC03g16982	BcaTH-59	GT-2	0.171982	0.510911	0.336617	1131	240.667	890.333	136.833	89.1667	0.153688	0.370499
AT5G47660	AtTH-28	GT-2	BcaC06g31352	BcaTH-66	GT-2	0.1458	0.501666	0.290631	1092	228.5	863.5	114.417	83.5833	0.132503	0.365791
AT5G47660	AtTH-28	GT-2	BcaC06g34234	BcaTH-70	GT-2	0.145202	0.603499	0.240601	1086	228.75	857.25	113.167	94.8333	0.132011	0.414572
AT5G47660	AtTH-28	GT-2	BjuVA02G37060	BjuTH-8	GT-2	0.174918	0.511983	0.341647	1125	239.417	885.583	138.167	88.8333	0.156018	0.371041
AT5G47660	AtTH-28	GT-2	BnaA02g25620D	BnaTH-7	GT-2	0.176382	0.519773	0.339345	1125	239.583	885.417	139.167	89.8333	0.157176	0.374957
AT5G47660	AtTH-28	GT-2	Bo2g133550	BolTH-8	GT-2	0.170018	0.50877	0.334176	1125	238.667	886.333	134.833	88.1667	0.152125	0.369413
AT5G47660	AtTH-28	GT-2	Bra022149	BraTH-9	GT-2	0.174918	0.528701	0.330844	1125	239.417	885.583	138.167	90.8333	0.156018	0.379394
AT5G63420	AtTH-29	GT-2	BcaC01g02587	BcaTH-41	GT-2	0.0516121	0.408406	0.126374	2640	620	2020	100.75	195.25	0.0498762	0.314919
AT5G63420	AtTH-29	GT-2	BjuVA06G29030	BjuTH-27	GT-2	0.0452982	0.411172	0.110168	2694	629.5	2064.5	90.75	199.25	0.0439574	0.316521
AT5G63420	AtTH-29	GT-2	BjuVB06G12480	BjuTH-75	GT-2	0.0465456	0.444726	0.104661	2691	632.167	2058.83	92.9167	212.083	0.0451307	0.335486
AT5G63420	AtTH-29	GT-2	BnaA06g22690D	BnaTH-19	GT-2	0.0488028	0.426146	0.114521	2685	626.75	2058.25	97.25	203.75	0.0472489	0.32509
AT5G63420	AtTH-29	GT-2	BnaC03g50930D	BnaTH-57	GT-2	0.0427841	0.385638	0.110944	2664	624.083	2039.92	84.8333	188.167	0.0415867	0.301509
AT5G63420	AtTH-29	GT-2	BniB06g011800	BniTH-33	GT-2	0.0453228	0.443308	0.102238	2685	629.167	2055.83	90.4167	210.583	0.0439805	0.334702
AT5G63420	AtTH-29	GT-2	Bo3g103450	BolTH-18	GT-2	0.0434778	0.408075	0.106544	2697	631.5	2065.5	87.25	198.75	0.0422416	0.314727
AT5G63420	AtTH-29	GT-2	Bra038629	BraTH-28	GT-2	0.0453057	0.410883	0.110264	2694	629.833	2064.17	90.75	199.25	0.0439645	0.316354
BcaB01g00200	BcaTH-3	SIP1	BniB08g068620	BniTH-50	SIP1	0.0265992	0.153049	0.173795	921	213.083	707.917	18.5	29.5	0.026133	0.138443
BcaB01g00200	BcaTH-3	SIP1	Bo8g083630	BolTH-49	SIP1	0.0155725	0.0110908	1.4041	558	136.25	421.75	6.5	1.5	0.015412	0.0110092
BcaB01g03713	BcaTH-4	GT-1	BniB06g006400	BniTH-32	GT-1	0.0665525	0.301367	0.220836	870	171.25	698.75	44.5	42.5	0.0636852	0.248175
BcaB01g03713	BcaTH-4	GT-1	BniB08g024360	BniTH-48	GT-1	0.0056564	0.00583093	0.970068	882	172.167	709.833	4	1	0.00563513	0.00580833
BcaB01g03713	BcaTH-4	GT-1	Bo3g032310	BolTH-13	GT-1	0.0537455	0.20198	0.266094	876	172.25	703.75	36.5	30.5	0.051865	0.177068
BcaB01g03713	BcaTH-4	GT-1	Bo4g029680	BolTH-22	GT-1	0.0711032	0.247984	0.286725	870	167.333	702.667	47.6667	35.3333	0.0678368	0.211155
BcaB01g05794	BcaTH-5	GT-2	BniB08g001240	BniTH-47	GT-2	0.0445751	0.126322	0.352867	1716	352.667	1363.33	59	41	0.0432763	0.116257
BcaB01g05794	BcaTH-5	GT-2	Bo3g002510	BolTH-12	GT-2	0.00590518	0.014427	0.409315	1710	349.917	1360.08	8	5	0.00588199	0.0142891
BcaB01g05808	BcaTH-6	GT-2	BniB08g001240	BniTH-47	GT-2	0.00586836	0.0200729	0.292353	1722	353.417	1368.58	8	7	0.00584546	0.0198066
BcaB01g05808	BcaTH-6	GT-2	Bo3g002510	BolTH-12	GT-2	0.0423259	0.124283	0.340562	1710	349.25	1360.75	56	40	0.0411538	0.114531
BcaB01g05808	BcaTH-6	GT-2	Bo9g181820	BolTH-53	GT-2	0.0922596	0.323982	0.284767	1686	344	1342	116.5	90.5	0.0868107	0.263081
BcaB01g06095	BcaTH-7	GT-1	BniB08g000320	BniTH-46	GT-1	0.0446732	0.1359	0.328721	954	193.083	760.917	33	24	0.0433687	0.124299
BcaB01g06095	BcaTH-7	GT-1	Bo3g001460	BolTH-11	GT-1	0	0	-	957	193	764	0	0	0	0
BcaB01g06227	BcaTH-8	GT-1	BniB08g000320	BniTH-46	GT-1	0	0.0155044	0	960	195.5	764.5	0	3	0	0.0153453
BcaB01g06227	BcaTH-8	GT-1	Bo2g001280	BolTH-3	GT-1	0.0898295	0.261286	0.343798	930	185.833	744.167	63	41	0.0846585	0.220628
BcaB01g06227	BcaTH-8	GT-1	Bo3g001460	BolTH-11	GT-1	0.0446732	0.142134	0.314304	954	193.083	760.917	33	25	0.0433687	0.129478
BcaB02g06447	BcaTH-9	GT-1	BniB06g038260	BniTH-36	GT-1	0.00523517	0.030051	0.17421	1230	271.583	958.417	5	8	0.00521694	0.0294569
BcaB02g06447	BcaTH-9	GT-1	Bo5g017510	BolTH-25	GT-1	0.0214159	0.17098	0.125254	1155	255.083	899.917	19	39	0.0211131	0.152891
BcaB02g07079	BcaTH-10	GTγ	BniB06g049290	BniTH-37	GTγ	0.00808711	0.0140355	0.57619	1086	215.75	870.25	7	3	0.00804367	0.013905
BcaB02g07080	BcaTH-11	GT-2	BniB06g049300	BniTH-38	GT-2	0.00274788	0.0217582	0.126292	1878	419.667	1458.33	4	9	0.00274286	0.0214456
BcaB02g07081	BcaTH-12	GT-2	BniB06g049330	BniTH-39	GT-2	0.0271142	0.0303072	0.894647	696	151.5	544.5	14.5	4.5	0.0266299	0.029703
BcaB02g07081	BcaTH-12	GT-2	Bo6g083660	BolTH-35	GT-2	0.138142	0.289322	0.477469	306	64.9167	241.083	30.4167	15.5833	0.126167	0.240051
BcaB02g07505	BcaTH-13	SIP1	BniB06g054790	BniTH-40	SIP1	0.00559574	0.0602641	0.0928536	942	224.5	717.5	4	13	0.00557491	0.0579065
BcaB02g07505	BcaTH-13	SIP1	Bo6g075950	BolTH-34	SIP1	0.0225444	0.23314	0.0966991	915	217.083	697.917	15.5	43.5	0.022209	0.200384
BcaB02g08252	BcaTH-14	SIP1	BniB08g073180	BniTH-51	SIP1	0.002792	0.0251772	0.110894	480	121.167	358.833	1	3	0.00278681	0.0247593
BcaB02g08851	BcaTH-15	SIP1	BniB06g003120	BniTH-31	SIP1	0.00516099	0.0381762	0.135189	882	201.5	680.5	3.5	7.5	0.00514328	0.0372208
BcaB02g09213	BcaTH-16	GT-1	BniB06g006400	BniTH-32	GT-1	0.00287563	0.0294444	0.0976631	870	173.167	696.833	2	5	0.00287013	0.0288739
BcaB02g09213	BcaTH-16	GT-1	BniB08g024360	BniTH-48	GT-1	0.0696347	0.320193	0.217478	870	170.75	699.25	46.5	44.5	0.0664998	0.260615
BcaB02g09213	BcaTH-16	GT-1	Bo3g032310	BolTH-13	GT-1	0.061627	0.3241	0.190148	864	171	693	41	45	0.0591631	0.263158
BcaB02g09213	BcaTH-16	GT-1	Bo4g029680	BolTH-22	GT-1	0.038178	0.172755	0.220995	867	168.5	698.5	26	26	0.0372226	0.154303
BcaB02g10573	BcaTH-17	SH4	BniB06g022810	BniTH-34	SH4	0.00697923	0.0225327	0.309738	945	225.25	719.75	5	5	0.00694686	0.0221976
BcaB02g10573	BcaTH-17	SH4	Bo4g043600	BolTH-23	SH4	0.0342794	0.193553	0.177106	939	222.75	716.25	24	38	0.0335079	0.170595
BcaB02g10573	BcaTH-17	SH4	Bo4g182020	BolTH-24	SH4	0.0984194	0.361088	0.272563	927	218.667	708.333	65.3333	62.6667	0.0922353	0.286585
BcaB02g10864	BcaTH-18	SIP1	BniB06g026540	BniTH-35	SIP1	0.0635974	0.0889091	0.715308	984	218.667	765.333	46.6667	18.3333	0.0609756	0.0838415
BcaB03g12686	BcaTH-20	SH4	BniB03g010570	BniTH-13	SH4	0.0134755	0.0764813	0.176194	897	185.667	711.333	9.5	13.5	0.0133552	0.072711
BcaB03g12686	BcaTH-20	SH4	Bo3g175040	BolTH-19	SH4	0.0512082	0.222591	0.230055	894	186.917	707.083	35	36	0.0494991	0.192599
BcaB03g12828	BcaTH-21	GTγ	BniB03g009010	BniTH-12	GTγ	0.0106178	0.060075	0.176742	1191	242.5	948.5	10	14	0.010543	0.057732
BcaB03g12828	BcaTH-21	GTγ	Bo8g070690	BolTH-48	GTγ	0.0522602	0.195017	0.267978	1143	233.417	909.583	45.9167	40.0833	0.050481	0.171724
BcaB03g14582	BcaTH-22	SH4	BniB03g025640	BniTH-15	SH4	0.00369383	0.0348033	0.106135	1020	205.833	814.167	3	7	0.00368475	0.0340081
BcaB03g14582	BcaTH-22	SH4	Bo3g083280	BolTH-17	SH4	0.0298611	0.232151	0.128628	981	195.333	785.667	23	39	0.0292745	0.199659
BcaB04g17032	BcaTH-23	SIP1	BniB07g001810	BniTH-41	SIP1	0.0164288	0.0263532	0.623408	870	193.083	676.917	11	5	0.0162502	0.0258956
BcaB04g17922	BcaTH-24	GT-2	BniB07g016250	BniTH-42	GT-2	0	0.00453003	0	1953	442.833	1510.17	0	2	0	0.00451637
BcaB04g17922	BcaTH-24	GT-2	Bo8g027460	BolTH-45	GT-2	0.0344328	0.142928	0.240911	1905	434.167	1470.83	49.5	56.5	0.0336544	0.130134
BcaB04g18388	BcaTH-26	SIP1	BniB07g022520	BniTH-43	SIP1	0.0167188	0.0456731	0.366053	1095	248.25	846.75	14	11	0.0165338	0.0443102
BcaB04g21150	BcaTH-28	SIP1	BniB07g057180	BniTH-45	SIP1	0.0137875	0.0835534	0.165015	750	164.417	585.583	8	13	0.0136616	0.0790674
BcaB04g21150	BcaTH-28	SIP1	Bo5g136850	BolTH-27	SIP1	0.0812348	0.422349	0.19234	735	160.25	574.75	44.25	51.75	0.07699	0.322933
BcaB05g21819	BcaTH-29	GT-2	BniB02g056870	BniTH-8	GT-2	0.0647783	0.298411	0.217078	1716	355.75	1360.25	84.4167	87.5833	0.0620597	0.246193
BcaB05g21819	BcaTH-29	GT-2	BniB05g030420	BniTH-26	GT-2	0	0	-	1740	359.5	1380.5	0	0	0	0
BcaB05g21819	BcaTH-29	GT-2	Bo2g004170	BolTH-4	GT-2	0.0325997	0.151241	0.215548	1737	357.75	1379.25	44	49	0.0319014	0.136967
BcaB05g25015	BcaTH-30	GT-2	BniB05g073280	BniTH-28	GT-2	0.00293938	0.0128814	0.228188	1755	391.5	1363.5	4	5	0.00293363	0.0127714
BcaB05g25016	BcaTH-31	GT-2	BniB05g073300	BniTH-29	GT-2	0.00510807	0.0188507	0.270976	1626	349.167	1276.83	6.5	6.5	0.00509072	0.0186158
BcaB05g25016	BcaTH-31	GT-2	Bo2g091240	BolTH-7	GT-2	0.0542122	0.193963	0.279498	1479	317.417	1161.58	60.75	54.25	0.0522993	0.170911
BcaB06g26703	BcaTH-32	SIP1	BniB01g035660	BniTH-2	SIP1	0	0.00473561	0	897	211.833	685.167	0	1	0	0.00472069
BcaB06g26703	BcaTH-32	SIP1	Bo7g031620	BolTH-41	SIP1	0.0486436	0.197305	0.24654	876	203.667	672.333	31.6667	35.3333	0.0470997	0.173486
BcaB06g28696	BcaTH-34	SH4	BniB01g010580	BniTH-1	SH4	0.0129764	0.0423808	0.306186	918	218.417	699.583	9	9	0.0128648	0.0412056
BcaB06g28696	BcaTH-34	SH4	Bo4g182020	BolTH-24	SH4	0.0364592	0.264281	0.137956	918	215.5	702.5	25	48	0.0355872	0.222738
BcaB07g30244	BcaTH-35	GT-1	BniB04g008130	BniTH-21	GT-1	0.00485613	0.0617879	0.0785936	1191	261.333	929.667	4.5	15.5	0.00484044	0.0593112
BcaB07g30244	BcaTH-35	GT-1	Bo2g138840	BolTH-9	GT-1	0.0385344	0.287536	0.134016	1176	257.5	918.5	34.5	61.5	0.0375612	0.238835
BcaB07g32110	BcaTH-36	GTγ	BniB04g035820	BniTH-22	GTγ	0.00408303	0.0702025	0.0581608	1236	253.667	982.333	4	17	0.00407194	0.0670171
BcaB07g32110	BcaTH-36	GTγ	Bo5g033090	BolTH-26	GTγ	0.0477126	0.270536	0.176363	1194	242.167	951.833	44	55	0.0462266	0.227116
BcaB07g34183	BcaTH-37	GT-2	BniB04g005050	BniTH-20	GT-2	0.0316447	0.0467934	0.676264	1827	374.75	1452.25	45	17	0.0309864	0.0453636
BcaB07g34183	BcaTH-37	GT-2	Bo2g152980	BolTH-10	GT-2	0.0567274	0.132456	0.428274	1785	366.5	1418.5	77.5	44.5	0.0546352	0.121419
BcaB08g34296	BcaTH-38	GT-1	BniB02g008280	BniTH-6	GT-1	0.00325704	0.0343681	0.0947693	1191	267.917	923.083	3	9	0.00324998	0.0335925
BcaB08g34296	BcaTH-38	GT-1	Bo8g107400	BolTH-51	GT-1	0.0143796	0.196374	0.0732257	1179	266.25	912.75	13	46	0.0142427	0.17277
BcaC01g01105	BcaTH-39	SH4	BniB03g010570	BniTH-13	SH4	0.0548557	0.217425	0.252297	897	188.083	708.917	37.5	35.5	0.0528976	0.188746
BcaC01g01105	BcaTH-39	SH4	Bo3g175040	BolTH-19	SH4	0	0	-	897	189.667	707.333	0	0	0	0
BcaC01g01430	BcaTH-40	SIP1	Bo3g184450	BolTH-20	SIP1	0.0117405	0.0264694	0.443549	879	192.25	686.75	8	5	0.0116491	0.0260078
BcaC01g02587	BcaTH-41	GT-2	BniB06g011800	BniTH-33	GT-2	0.0213154	0.172207	0.123778	2643	620.667	2022.33	42.5	95.5	0.0210153	0.153867
BcaC01g02587	BcaTH-41	GT-2	Bo3g103450	BolTH-18	GT-2	0.00766574	0.0137767	0.556427	2655	622.667	2032.33	15.5	8.5	0.0076267	0.013651
BcaC01g03309	BcaTH-42	SH4	BniB03g025640	BniTH-15	SH4	0.0300236	0.241834	0.12415	975	193.5	781.5	23	40	0.0294306	0.206718
BcaC01g03309	BcaTH-42	SH4	Bo3g083280	BolTH-17	SH4	0.0012785	0.0104805	0.121988	975	192.167	782.833	1	2	0.00127741	0.0104076
BcaC01g03954	BcaTH-43	SIP1	Bo3g065930	BolTH-16	SIP1	0.00101061	0.00705473	0.143253	1275	284.833	990.167	1	2	0.00100993	0.00702165
BcaC01g04257	BcaTH-44	GTγ	BniB03g023580	BniTH-14	GTγ	0.0592338	0.25355	0.233618	1164	251	913	52	54	0.0569551	0.215139
BcaC01g04257	BcaTH-44	GTγ	Bo3g061780	BolTH-15	GTγ	0	0.0485836	0	1179	255.083	923.917	0	12	0	0.0470434
BcaC01g05201	BcaTH-47	SIP1	Bo3g037360	BolTH-14	SIP1	0.0358559	0.210956	0.169969	1056	242	814	28.5	44.5	0.0350123	0.183884
BcaC01g05554	BcaTH-48	GT-1	BniB06g006400	BniTH-32	GT-1	0.0600922	0.341494	0.175968	864	171.333	692.667	40	47	0.0577478	0.274319
BcaC01g05554	BcaTH-48	GT-1	BniB08g024360	BniTH-48	GT-1	0.0522078	0.209853	0.248783	876	172.083	703.917	35.5	31.5	0.0504321	0.183051
BcaC01g05554	BcaTH-48	GT-1	Bo3g032310	BolTH-13	GT-1	0	0	-	876	174.5	701.5	0	0	0	0
BcaC02g07800	BcaTH-49	SH4	Bo4g182020	BolTH-24	SH4	0.0129655	0.0480549	0.269806	915	214.833	700.167	9	10	0.0128541	0.0465477
BcaC02g11439	BcaTH-51	SH4	Bo4g043600	BolTH-23	SH4	0.0890955	0.122294	0.728535	759	181.667	577.333	48.5	20.5	0.0840069	0.112844
BcaC02g11965	BcaTH-52	GT-1	BniB06g006400	BniTH-32	GT-1	0.0307585	0.170855	0.180027	867	170.167	696.833	21	26	0.0301363	0.152791
BcaC02g11965	BcaTH-52	GT-1	Bo3g032310	BolTH-13	GT-1	0.0652585	0.273482	0.238621	864	168	696	43.5	38.5	0.0625	0.229167
BcaC02g11965	BcaTH-52	GT-1	Bo4g029680	BolTH-22	GT-1	0.00852484	0.00597018	1.4279	876	168.167	707.833	6	1	0.00847657	0.00594648
BcaC02g12279	BcaTH-53	SIP1	BniB06g003120	BniTH-31	SIP1	0.00516099	0.0381762	0.135189	882	201.5	680.5	3.5	7.5	0.00514328	0.0372208
BcaC02g12281	BcaTH-54	SIP1	Bo4g023990	BolTH-21	SIP1	0.0126987	0.0537033	0.236461	927	212.25	714.75	9	11	0.0125918	0.0518257
BcaC03g12992	BcaTH-55	GT-2	BniB02g056870	BniTH-8	GT-2	0.0645683	0.288165	0.224067	1719	353.167	1365.83	84.5	84.5	0.061867	0.239264
BcaC03g12992	BcaTH-55	GT-2	BniB05g030420	BniTH-26	GT-2	0.0342088	0.148903	0.229739	1731	355.417	1375.58	46	48	0.0334404	0.135053
BcaC03g12992	BcaTH-55	GT-2	Bo2g004170	BolTH-4	GT-2	0.00285375	0.00831802	0.343081	1767	362.667	1404.33	4	3	0.00284833	0.00827206
BcaC03g15713	BcaTH-57	GT-2	Bo2g091220	BolTH-6	GT-2	0.0107565	0.0194931	0.551812	1269	285.833	983.167	10.5	5.5	0.0106798	0.019242
BcaC03g15714	BcaTH-58	GT-2	BniB05g073300	BniTH-29	GT-2	0.0551711	0.185404	0.297572	1479	318.083	1160.92	61.75	52.25	0.0531907	0.164265
BcaC03g15714	BcaTH-58	GT-2	Bo2g091240	BolTH-7	GT-2	0	0	-	1494	322.167	1171.83	0	0	0	0
BcaC03g16982	BcaTH-59	GT-2	Bo2g133550	BolTH-8	GT-2	0.00821251	0.0101182	0.811657	1167	248.75	918.25	7.5	2.5	0.00816771	0.0100503
BcaC03g17309	BcaTH-60	GT-1	BniB04g008130	BniTH-21	GT-1	0.0338445	0.248865	0.135995	1179	257.333	921.667	30.5	54.5	0.0330922	0.211788
BcaC03g17309	BcaTH-60	GT-1	Bo2g138840	BolTH-9	GT-1	0.00107972	0.0196218	0.0550266	1185	258.167	926.833	1	5	0.00107894	0.0193673
BcaC03g17762	BcaTH-61	GT-2	BniB04g005050	BniTH-20	GT-2	0.0552049	0.119575	0.461676	1785	366.417	1418.58	75.5	40.5	0.0532221	0.11053
BcaC03g17762	BcaTH-61	GT-2	Bo2g152980	BolTH-10	GT-2	0.000700771	0	-	1797	369.333	1427.67	1	0	0.000700444	0
BcaC05g25245	BcaTH-63	GT-1	BniB06g038260	BniTH-36	GT-1	0.0200849	0.17048	0.117814	1164	255.75	908.25	18	39	0.0198183	0.152493
BcaC05g25245	BcaTH-63	GT-1	Bo5g017510	BolTH-25	GT-1	0.00324237	0.0154994	0.209193	1188	260.75	927.25	3	4	0.00323537	0.0153404
BcaC05g26028	BcaTH-64	GTγ	BniB04g035820	BniTH-22	GTγ	0.0510512	0.33958	0.150336	1194	241.667	952.333	47	66	0.0493525	0.273103
BcaC05g26028	BcaTH-64	GTγ	Bo5g033090	BolTH-26	GTγ	0.00419362	0.0168192	0.249335	1197	240.5	956.5	4	4	0.00418191	0.016632
BcaC06g31352	BcaTH-66	GT-2	BniB02g064260	BniTH-10	GT-2	0.00339335	0.0851979	0.0398291	1122	235.917	886.083	3	19	0.00338569	0.0805369
BcaC06g31352	BcaTH-66	GT-2	Bo7g077820	BolTH-43	GT-2	0.0382173	0.22424	0.17043	1107	234.75	872.25	32.5	45.5	0.03726	0.193823
BcaC06g31960	BcaTH-67	GT-1	BniB02g058230	BniTH-9	GT-1	0.151391	0.225011	0.672815	915	184.333	730.667	100.167	35.8333	0.137089	0.194394
BcaC06g31977	BcaTH-68	GT-1	BniB02g058230	BniTH-9	GT-1	0.00263824	0.00523791	0.503681	951	191.583	759.417	2	1	0.0026336	0.00521966
BcaC06g34234	BcaTH-70	GT-2	BniB02g064260	BniTH-10	GT-2	0.0376254	0.193059	0.194891	1107	235	872	32	40	0.0366972	0.170213
BcaC06g34234	BcaTH-70	GT-2	Bo7g077820	BolTH-43	GT-2	0.00797123	0.00419288	1.90113	1122	239.167	882.833	7	1	0.00792902	0.00418118
BcaC06g35764	BcaTH-71	SIP1	BniB01g035660	BniTH-2	SIP1	0.0486436	0.197305	0.24654	876	203.667	672.333	31.6667	35.3333	0.0470997	0.173486
BcaC06g35764	BcaTH-71	SIP1	Bo7g031620	BolTH-41	SIP1	0	0	-	888	205.833	682.167	0	0	0	0
BcaC07g37562	BcaTH-72	GT-2	BniB07g016250	BniTH-42	GT-2	0.0344328	0.148522	0.231836	1905	434.167	1470.83	49.5	58.5	0.0336544	0.134741
BcaC07g37562	BcaTH-72	GT-2	Bo8g027460	BolTH-45	GT-2	0	0	-	1941	443.833	1497.17	0	0	0	0
BcaC07g38034	BcaTH-73	SIP1	BniB07g022520	BniTH-43	SIP1	0.130212	0.25429	0.512062	1104	250	854	102.083	53.9167	0.119536	0.215667
BcaC07g39082	BcaTH-74	GTγ	BniB03g009010	BniTH-12	GTγ	0.0452936	0.199208	0.227368	1143	234.833	908.167	39.9167	41.0833	0.043953	0.174947
BcaC07g39082	BcaTH-74	GTγ	Bo8g070690	BolTH-48	GTγ	0	0.00849567	0	1149	236.75	912.25	0	2	0	0.00844773
BcaC07g40212	BcaTH-75	SIP1	BniB08g073180	BniTH-51	SIP1	0.062043	0.286567	0.216504	825	200.833	624.167	37.1667	47.8333	0.0595461	0.238174
BcaC07g40212	BcaTH-75	SIP1	Bo8g092770	BolTH-50	SIP1	0.00838423	0.00706442	1.18683	873	213.333	659.667	5.5	1.5	0.00833754	0.00703125
BcaC07g41640	BcaTH-76	GT-1	BniB02g008280	BniTH-6	GT-1	0.0144075	0.173277	0.0831473	1176	265	911	13	41	0.01427	0.154717
BcaC07g41640	BcaTH-76	GT-1	Bo5g017510	BolTH-25	GT-1	0.0452082	0.334291	0.135236	1158	257.667	900.333	39.5	69.5	0.0438726	0.269728
BcaC07g41640	BcaTH-76	GT-1	Bo8g107400	BolTH-51	GT-1	0.00220426	0.0508669	0.0433339	1173	264.333	908.667	2	13	0.00220103	0.0491803
BcaC08g43587	BcaTH-77	SIP1	Bo6g033010	BolTH-31	SIP1	0.0389892	0.0515155	0.756844	960	214.25	745.75	28.3333	10.6667	0.0379931	0.0497861
BcaC08g43885	BcaTH-78	GT-2	BniB04g050000	BniTH-24	GT-2	0.0261974	0.157295	0.166549	1890	433.417	1456.58	37.5	61.5	0.0257452	0.141896
BcaC08g43885	BcaTH-78	GT-2	Bo6g049430	BolTH-32	GT-2	0	0.00229973	0	1899	435.5	1463.5	0	1	0	0.00229621
BcaC08g44158	BcaTH-79	SIP1	Bo6g050870	BolTH-33	SIP1	0.0152475	0.0255344	0.597134	981	219.083	761.917	11.5	5.5	0.0150935	0.0251046
BcaC08g44930	BcaTH-80	SIP1	BniB06g054790	BniTH-40	SIP1	0.0196018	0.226677	0.0864748	915	217.25	697.75	13.5	42.5	0.0193479	0.195627
BcaC08g44930	BcaTH-80	SIP1	Bo6g075950	BolTH-34	SIP1	0	0	-	936	222.167	713.833	0	0	0	0
BcaC08g45503	BcaTH-81	GT-2	BniB03g055930	BniTH-19	GT-2	0.115296	0.380409	0.303085	1377	291.583	1085.42	116	87	0.106871	0.298371
BcaC08g45503	BcaTH-81	GT-2	Bo6g083670	BolTH-36	GT-2	0.0472033	0.0534458	0.8832	1128	239.083	888.917	40.6667	12.3333	0.0457486	0.0515859
BcaC08g45505	BcaTH-82	GT-2	Bo6g083690	BolTH-37	GT-2	0.00358659	0.00732458	0.489666	1809	411.583	1397.42	5	3	0.00357803	0.00728892
BcaC08g45507	BcaTH-83	GTγ	Bo6g083700	BolTH-38	GTγ	0.00391561	0.00540056	0.725037	954	185.833	768.167	3	1	0.0039054	0.00538117
BcaC08g47187	BcaTH-84	GT-2	Bo6g120870	BolTH-39	GT-2	0.0122428	0.0459008	0.266722	1647	370.583	1276.42	15.5	16.5	0.0121434	0.0445244
BcaC08g47189	BcaTH-85	GT-2	BniB03g055930	BniTH-19	GT-2	0.0407582	0.181457	0.224617	1611	346.417	1264.58	50.1667	55.8333	0.0396705	0.161174
BcaC08g47189	BcaTH-85	GT-2	Bo6g120880	BolTH-40	GT-2	0.00393883	0.00868945	0.453288	1620	347.25	1272.75	5	3	0.0039285	0.00863931
BcaC09g48155	BcaTH-86	SIP1	BniB01g053940	BniTH-3	SIP1	0.0728553	0.398271	0.182929	750	166.667	583.333	40.5	51.5	0.0694286	0.309
BcaC09g48155	BcaTH-86	SIP1	BniB07g057180	BniTH-45	SIP1	0.0298766	0.178617	0.167266	744	163.583	580.417	17	26	0.0292893	0.15894
BcaC09g48155	BcaTH-86	SIP1	Bo5g136850	BolTH-27	SIP1	0.081297	0.388846	0.209072	735	160.667	574.333	44.25	48.75	0.0770459	0.303423
BjuVA01G20880	BjuTH-1	SIP1	BniB05g019250	BniTH-25	SIP1	0.0105117	0.236509	0.0444455	1239	281	958	10	57	0.0104384	0.202847
BjuVA01G20880	BjuTH-1	SIP1	Bra040110	BraTH-1	SIP1	0	0.00717709	0	1239	280	959	0	2	0	0.00714286
BjuVA01G40740	BjuTH-2	SIP1	Bra021536	BraTH-2	SIP1	0.0199087	0.0465466	0.427716	912	199.417	712.583	14	9	0.0196468	0.0451316
BjuVA01G40760	BjuTH-3	SIP1	Bra021534	BraTH-3	SIP1	0.0143015	0.0562204	0.254382	909	203.083	705.917	10	11	0.014166	0.054165
BjuVA02G00290	BjuTH-4	GT-1	BniB02g058230	BniTH-9	GT-1	0.075302	0.202621	0.37164	927	184.917	742.083	53.1667	32.8333	0.0716451	0.177557
BjuVA02G00290	BjuTH-4	GT-1	BniB05g031680	BniTH-27	GT-1	0.038607	0.105488	0.365985	927	182.917	744.083	28	18	0.0376302	0.0984055
BjuVA02G00290	BjuTH-4	GT-1	BniB08g000320	BniTH-46	GT-1	0.0830537	0.264965	0.313451	930	185.917	744.083	58.5	41.5	0.0786202	0.223218
BjuVA02G00290	BjuTH-4	GT-1	Bra028899	BraTH-5	GT-1	0.00678738	0.0141181	0.480758	735	143	592	4	2	0.00675676	0.013986
BjuVA02G01230	BjuTH-5	GT-2	Bra028824	BraTH-6	GT-2	0.00752829	0.00859608	0.875782	1686	351	1335	10	3	0.00749064	0.00854701
BjuVA02G25760	BjuTH-6	GT-2	Bra008285	BraTH-7	GT-2	0.00231303	0.00824184	0.280645	1665	366	1299	3	3	0.00230947	0.00819672
BjuVA02G25770	BjuTH-7	GT-2	BniB05g073300	BniTH-29	GT-2	0.0514697	0.188267	0.273387	1527	325.833	1201.17	59.75	54.25	0.0497433	0.166496
BjuVA02G25770	BjuTH-7	GT-2	Bra008286	BraTH-8	GT-2	0.00411044	0.00302496	1.35884	1551	331.25	1219.75	5	1	0.0040992	0.00301887
BjuVA02G37060	BjuTH-8	GT-2	Bra022149	BraTH-9	GT-2	0.00109669	0.0162718	0.0673982	1161	248.5	912.5	1	4	0.00109589	0.0160966
BjuVA02G39930	BjuTH-9	GT-1	BniB04g008130	BniTH-21	GT-1	0.0378469	0.277747	0.136264	1164	256.333	907.667	33.5	59.5	0.0369078	0.23212
BjuVA02G39930	BjuTH-9	GT-1	Bra036354	BraTH-10	GT-1	0.00440126	0.0645994	0.0681316	1170	258.5	911.5	4	16	0.00438837	0.0618956
BjuVA02G43920	BjuTH-10	GT-2	BniB04g005050	BniTH-20	GT-2	0.0597976	0.121683	0.491422	1818	373.917	1444.08	83	42	0.0574759	0.112324
BjuVA02G43920	BjuTH-10	GT-2	Bra020607	BraTH-11	GT-2	0.00624137	0.0215842	0.289163	1824	376	1448	9	8	0.00621547	0.0212766
BjuVA03G00350	BjuTH-11	GT-1	BniB02g058230	BniTH-9	GT-1	0.0826747	0.220688	0.374622	951	190.917	760.083	59.5	36.5	0.0782809	0.191183
BjuVA03G00350	BjuTH-11	GT-1	BniB08g000320	BniTH-46	GT-1	0.0451974	0.126526	0.357217	957	193.25	763.75	33.5	22.5	0.0438625	0.116429
BjuVA03G00350	BjuTH-11	GT-1	Bra005688	BraTH-12	GT-1	0.00584941	0.0117534	0.497677	858	171.5	686.5	4	2	0.00582666	0.0116618
BjuVA03G01250	BjuTH-12	GT-2	BniB08g001240	BniTH-47	GT-2	0.0404151	0.112201	0.360204	1710	350.25	1359.75	53.5	36.5	0.0393455	0.104211
BjuVA03G01250	BjuTH-12	GT-2	Bra005777	BraTH-13	GT-2	0.00220022	0.0028342	0.776311	1719	353.5	1365.5	3	1	0.002197	0.00282885
BjuVA03G20770	BjuTH-13	GT-1	BniB06g006400	BniTH-32	GT-1	0.0590665	0.343877	0.171766	864	168.583	695.417	39.5	46.5	0.0568005	0.275828
BjuVA03G20770	BjuTH-13	GT-1	BniB08g024360	BniTH-48	GT-1	0.0512645	0.193979	0.264279	876	169.667	706.333	35	29	0.0495517	0.170923
BjuVA03G20770	BjuTH-13	GT-1	Bra000046	BraTH-14	GT-1	0	0	-	882	170.333	711.667	0	0	0	0
BjuVA03G20770	BjuTH-13	GT-1	Bra005127	BraTH-20	GT-1	0.0603828	0.322595	0.187178	864	165.917	698.083	40.5	43.5	0.058016	0.26218
BjuVA03G24390	BjuTH-14	SIP1	BniB08g029200	BniTH-49	SIP1	0.0458256	0.263326	0.174026	1035	236.417	798.583	35.5	52.5	0.0444537	0.222066
BjuVA03G24390	BjuTH-14	SIP1	Bra000360	BraTH-15	SIP1	0.00618752	0.0729406	0.0848295	1056	244.583	811.417	5	17	0.00616206	0.069506
BjuVA03G35150	BjuTH-15	GTγ	BniB03g023580	BniTH-14	GTγ	0.0574051	0.281541	0.203896	1212	262	950	52.5	61.5	0.0552632	0.234733
BjuVA03G35150	BjuTH-15	GTγ	Bra001290	BraTH-16	GTγ	0.0077307	0.0318201	0.24295	1248	272.833	975.167	7.5	8.5	0.00769099	0.0311546
BjuVA03G42980	BjuTH-16	SH4	BniB03g025640	BniTH-15	SH4	0.0333816	0.289836	0.115174	996	199.667	796.333	26	48	0.0326496	0.240401
BjuVA03G42980	BjuTH-16	SH4	Bra001951	BraTH-17	SH4	0.00248525	0.0303199	0.0819674	1008	201.917	806.083	2	6	0.00248113	0.0297152
BjuVA04G25830	BjuTH-17	SH4	BniB01g010580	BniTH-1	SH4	0.0451045	0.227854	0.197954	927	218.833	708.167	31	43	0.043775	0.196497
BjuVA04G25830	BjuTH-17	SH4	Bra021860	BraTH-18	SH4	0.00685406	0.0459914	0.149029	957	224.167	732.833	5	10	0.00682283	0.0446097
BjuVA05G04750	BjuTH-18	SIP1	Bra004859	BraTH-19	SIP1	0.00790616	0.0171296	0.461549	906	206.667	699.333	5.5	3.5	0.00786463	0.0169355
BjuVA05G07640	BjuTH-19	GT-1	BniB06g006400	BniTH-32	GT-1	0.0315373	0.196261	0.16069	867	170.833	696.167	21.5	29.5	0.0308834	0.172683
BjuVA05G07640	BjuTH-19	GT-1	BniB08g024360	BniTH-48	GT-1	0.0679062	0.333101	0.203861	870	169.167	700.833	45.5	45.5	0.0649227	0.268966
BjuVA05G07640	BjuTH-19	GT-1	Bra000046	BraTH-14	GT-1	0.0603828	0.350922	0.172069	864	165.917	698.083	40.5	46.5	0.058016	0.280261
BjuVA05G07640	BjuTH-19	GT-1	Bra005127	BraTH-20	GT-1	0.00284159	0.0177698	0.159911	876	170.833	705.167	2	3	0.00283621	0.017561
BjuVA05G11560	BjuTH-20	SH4	BniB06g022810	BniTH-34	SH4	0.0291506	0.209035	0.139453	939	222	717	20.5	40.5	0.0285914	0.182432
BjuVA05G11560	BjuTH-20	SH4	Bra005486	BraTH-21	SH4	0.00136939	0.0320537	0.0427219	954	223.083	730.917	1	7	0.00136815	0.0313784
BjuVA05G38360	BjuTH-21	SIP1	Bra034866	BraTH-22	SIP1	0.00164699	0.054186	0.0303952	780	172.167	607.833	1	9	0.00164519	0.0522749
BjuVA05G39220	BjuTH-22	GTγ	Bra029813	BraTH-23	GTγ	0.0020308	0.015258	0.133098	1251	264.833	986.167	2	4	0.00202805	0.0151038
BjuVA05G39230	BjuTH-23	SIP1	BniB01g054890	BniTH-5	SIP1	0.0150422	0.236053	0.0637236	1620	377.75	1242.25	18.5	76.5	0.0148923	0.202515
BjuVA05G39230	BjuTH-23	SIP1	Bra029812	BraTH-24	SIP1	0	0	-	1632	379.333	1252.67	0	0	0	0
BjuVA06G00110	BjuTH-24	SIP1	Bra037960	BraTH-25	SIP1	0.0116976	0.0420241	0.278354	885	195.75	689.25	8	8	0.0116068	0.0408685
BjuVA06G09330	BjuTH-25	GT-1	BniB06g038260	BniTH-36	GT-1	0.0189584	0.23698	0.0799997	1164	255.917	908.083	17	52	0.0187207	0.203191
BjuVA06G09330	BjuTH-25	GT-1	Bra019721	BraTH-26	GT-1	0	0.0391095	0	1194	262.417	931.583	0	10	0	0.0381073
BjuVA06G17020	BjuTH-26	GTγ	Bra025881	BraTH-27	GTγ	0.00418156	0.0741613	0.0563846	1200	240.75	959.25	4	17	0.00416992	0.0706127
BjuVA06G29030	BjuTH-27	GT-2	BniB06g011800	BniTH-33	GT-2	0.0200681	0.173559	0.115627	2703	632.5	2070.5	41	98	0.019802	0.154941
BjuVA06G29030	BjuTH-27	GT-2	Bra038629	BraTH-28	GT-2	0	0.0111437	0	2715	632.833	2082.17	0	7	0	0.0110614
BjuVA06G36940	BjuTH-28	GT-2	BniB02g079470	BniTH-11	GT-2	0.0384243	0.125047	0.307279	1815	373.333	1441.67	54	43	0.0374566	0.115179
BjuVA06G36940	BjuTH-28	GT-2	Bra009994	BraTH-29	GT-2	0.00413367	0.016195	0.255244	1830	374.5	1455.5	6	6	0.00412229	0.0160214
BjuVA07G07470	BjuTH-29	SIP1	BniB01g035660	BniTH-2	SIP1	0.0636074	0.260237	0.244421	873	206.167	666.833	40.6667	45.3333	0.0609848	0.219887
BjuVA07G07470	BjuTH-29	SIP1	Bra015090	BraTH-31	SIP1	0.0144308	0.0380149	0.37961	867	202.333	664.667	9.5	7.5	0.0142929	0.0370675
BjuVA07G24450	BjuTH-30	SIP1	BniB06g054790	BniTH-40	SIP1	0.0318132	0.292905	0.108613	936	221.667	714.333	22.25	53.75	0.0311479	0.242481
BjuVA07G24450	BjuTH-30	SIP1	Bra003346	BraTH-33	SIP1	0.00936162	0.0397909	0.23527	918	219.333	698.667	6.5	8.5	0.00930344	0.0387538
BjuVA07G28470	BjuTH-31	GT-2	Bra003702	BraTH-34	GT-2	0.0524789	0.0560294	0.93663	1245	271.667	973.333	49.3333	14.6667	0.0506849	0.0539877
BjuVA07G28480	BjuTH-32	GT-2	Bra003703	BraTH-35	GT-2	0.00529632	0.0257431	0.205738	1836	414.917	1421.08	7.5	10.5	0.00527766	0.0253063
BjuVA07G28490	BjuTH-33	GTγ	Bra003704	BraTH-36	GTγ	0	0	-	1014	198.5	815.5	0	0	0	0
BjuVA07G42390	BjuTH-34	GT-2	Bra015716	BraTH-37	GT-2	0.00546699	0.12384	0.0441455	1653	367.917	1285.08	7	42	0.00544712	0.114156
BjuVA07G42400	BjuTH-35	GT-2	BniB03g055930	BniTH-19	GT-2	0.0414013	0.182922	0.226334	1701	364.5	1336.5	53.8333	59.1667	0.0402793	0.162323
BjuVA07G42400	BjuTH-35	GT-2	Bra015715	BraTH-38	GT-2	0.00222332	0.013838	0.160667	1716	364.667	1351.33	3	5	0.00222003	0.0137112
BjuVA08G01190	BjuTH-36	SIP1	Bra037960	BraTH-25	SIP1	0.0744673	0.375822	0.198145	891	195.083	695.917	49.3333	57.6667	0.0708897	0.2956
BjuVA08G08830	BjuTH-37	GT-2	BniB07g016250	BniTH-42	GT-2	0.0347292	0.165083	0.210375	1869	425.167	1443.83	49	63	0.0339374	0.148177
BjuVA08G08830	BjuTH-37	GT-2	Bra036731	BraTH-40	GT-2	0.00968425	0.0382553	0.253148	1884	429	1455	14	16	0.00962199	0.037296
BjuVA08G29400	BjuTH-38	GTγ	BniB03g009010	BniTH-12	GTγ	0.0417455	0.270388	0.154391	1143	233.833	909.167	36.9167	53.0833	0.0406049	0.227014
BjuVA08G29400	BjuTH-38	GTγ	Bra016429	BraTH-42	GTγ	0.0055031	0.0660978	0.0832569	1149	237.083	911.917	5	15	0.00548296	0.0632689
BjuVA09G46160	BjuTH-41	SIP1	Bra007407	BraTH-45	SIP1	0.00453859	0.0379828	0.119491	879	216	663	3	8	0.00452489	0.037037
BjuVA09G49830	BjuTH-42	SIP1	BniB08g068620	BniTH-50	SIP1	0.0222106	0.188738	0.11768	921	212.75	708.25	15.5	35.5	0.0218849	0.166863
BjuVA09G49830	BjuTH-42	SIP1	Bra007069	BraTH-44	SIP1	0	0.00940083	0	933	214.083	718.917	0	2	0	0.00934216
BjuVA09G62870	BjuTH-43	GT-1	BniB02g008280	BniTH-6	GT-1	0.0144369	0.17414	0.082904	1173	263.833	909.167	13	41	0.0142988	0.155401
BjuVA09G62870	BjuTH-43	GT-1	Bra026903	BraTH-46	GT-1	0	0	-	1176	264	912	0	0	0	0
BjuVA10G31250	BjuTH-44	SIP1	BniB02g055080	BniTH-7	SIP1	0.0823266	0.270452	0.304403	735	158.917	576.083	44.9167	36.0833	0.077969	0.227058
BjuVA10G31250	BjuTH-44	SIP1	Bra009119	BraTH-47	SIP1	0.00770445	0.00909561	0.847051	753	165.917	587.083	4.5	1.5	0.00766501	0.00904068
BjuVA10G32940	BjuTH-45	GT-2	Bra009518	BraTH-48	GT-2	0.00331411	0.0157825	0.209986	1713	352.167	1360.83	4.5	5.5	0.0033068	0.0156176
BjuVB01G09580	BjuTH-46	SH4	BniB01g010580	BniTH-1	SH4	0.0129764	0.0423808	0.306186	918	218.417	699.583	9	9	0.0128648	0.0412056
BjuVB01G09580	BjuTH-46	SH4	Bra021860	BraTH-18	SH4	0.0364814	0.257116	0.141886	918	215.917	702.083	25	47	0.0356083	0.217677
BjuVB01G28450	BjuTH-47	SIP1	BniB01g035660	BniTH-2	SIP1	0.00146663	0	-	894	211.5	682.5	1	0	0.0014652	0
BjuVB01G28450	BjuTH-47	SIP1	Bra015090	BraTH-31	SIP1	0.0567964	0.233943	0.242779	876	205.667	670.333	36.6667	41.3333	0.0546992	0.200972
BjuVB01G43090	BjuTH-48	SIP1	BniB01g053940	BniTH-3	SIP1	0.00165472	0.0633774	0.0261089	786	181	605	1	11	0.00165289	0.0607735
BjuVB01G43990	BjuTH-49	GTγ	BniB01g054880	BniTH-4	GTγ	0.00731832	0.0855899	0.0855045	1308	278.167	1029.83	7.5	22.5	0.00728273	0.0808868
BjuVB01G44000	BjuTH-50	SIP1	BniB01g054890	BniTH-5	SIP1	0.000788747	0	-	1653	384.5	1268.5	1	0	0.000788333	0
BjuVB01G44000	BjuTH-50	SIP1	Bra029812	BraTH-24	SIP1	0.0142213	0.236053	0.0602462	1620	377.75	1242.25	17.5	76.5	0.0140873	0.202515
BjuVB02G06230	BjuTH-51	GT-1	BniB02g008280	BniTH-6	GT-1	0	0	-	1191	267.5	923.5	0	0	0	0
BjuVB02G06230	BjuTH-51	GT-1	Bra026903	BraTH-46	GT-1	0.0144369	0.17414	0.082904	1173	263.833	909.167	13	41	0.0142988	0.155401
BjuVB02G43070	BjuTH-52	SIP1	BniB02g055080	BniTH-7	SIP1	0.0185932	0.0699342	0.265868	729	157.25	571.75	10.5	10.5	0.0183647	0.0667727
BjuVB02G43070	BjuTH-52	SIP1	Bra009119	BraTH-47	SIP1	0.0781598	0.25534	0.306101	732	159.417	572.583	42.5	34.5	0.074225	0.216414
BjuVB02G44620	BjuTH-53	GT-2	BniB02g056870	BniTH-8	GT-2	0.00071736	0.00830267	0.0864012	1758	363.333	1394.67	1	3	0.000717017	0.00825688
BjuVB02G44620	BjuTH-53	GT-2	BniB05g030420	BniTH-26	GT-2	0.0647783	0.294238	0.220156	1716	355.75	1360.25	84.4167	86.5833	0.0620597	0.243383
BjuVB02G44620	BjuTH-53	GT-2	Bra028824	BraTH-6	GT-2	0.0681014	0.316871	0.214918	1725	355.333	1369.67	89.1667	91.8333	0.065101	0.258443
BjuVB02G45930	BjuTH-54	GT-1	BniB02g058230	BniTH-9	GT-1	0.00663428	0.0158736	0.417944	948	191	757	5	3	0.00660502	0.0157068
BjuVB02G50620	BjuTH-55	GT-2	BniB02g064260	BniTH-10	GT-2	0.0320159	0.100854	0.317448	1842	400.917	1441.08	45.1667	37.8333	0.0313422	0.0943671
BjuVB02G50620	BjuTH-55	GT-2	Bra024925	BraTH-30	GT-2	0.0720517	0.26706	0.269796	972	206.583	765.417	52.5833	46.4167	0.068699	0.224687
BjuVB02G65910	BjuTH-56	GT-2	BniB02g079470	BniTH-11	GT-2	0.0104629	0.0162023	0.645765	1818	374.333	1443.67	15	6	0.0103902	0.0160285
BjuVB02G65910	BjuTH-56	GT-2	BniB04g005050	BniTH-20	GT-2	0.0927372	0.193623	0.478958	1782	366.25	1415.75	123.5	62.5	0.0872329	0.170648
BjuVB02G65910	BjuTH-56	GT-2	Bra009994	BraTH-29	GT-2	0.0362243	0.112657	0.321545	1815	372.833	1442.17	51	39	0.0353635	0.104604
BjuVB03G08680	BjuTH-57	GTγ	BniB03g009010	BniTH-12	GTγ	0	0	-	1194	244.167	949.833	0	0	0	0
BjuVB03G08680	BjuTH-57	GTγ	Bra016429	BraTH-42	GTγ	0.0477043	0.198001	0.24093	1143	236.083	906.917	41.9167	41.0833	0.0462189	0.17402
BjuVB03G22310	BjuTH-58	GTγ	BniB03g023580	BniTH-14	GTγ	0.00309279	0.0388688	0.0795699	1236	264	972	3	10	0.00308642	0.0378788
BjuVB03G22310	BjuTH-58	GTγ	Bra001290	BraTH-16	GTγ	0.0563003	0.243078	0.231614	1212	262.5	949.5	51.5	54.5	0.0542391	0.207619
BjuVB03G24200	BjuTH-59	SH4	BniB03g025640	BniTH-15	SH4	0.00492916	0.0606902	0.0812184	1020	205.833	814.167	4	12	0.004913	0.0582996
BjuVB03G24200	BjuTH-59	SH4	Bra001951	BraTH-17	SH4	0.0357248	0.236105	0.151309	1005	202.417	802.583	28	41	0.0348873	0.202552
BjuVB03G49690	BjuTH-61	GT-2	BniB03g055920	BniTH-18	GT-2	0.00452121	0.0054262	0.833217	1701	369.917	1331.08	6	2	0.00450761	0.00540662
BjuVB03G49700	BjuTH-62	GT-2	BniB03g055930	BniTH-19	GT-2	0.000743218	0.00542743	0.136937	1716	369.833	1346.17	1	2	0.00074285	0.00540784
BjuVB03G49700	BjuTH-62	GT-2	Bra015715	BraTH-38	GT-2	0.0382501	0.172402	0.221866	1701	364.667	1336.33	49.8333	56.1667	0.0372911	0.154022
BjuVB04G04770	BjuTH-63	GT-2	BniB04g005050	BniTH-20	GT-2	0.0307753	0.0493667	0.623403	1836	376.75	1459.25	44	18	0.0301525	0.047777
BjuVB04G04770	BjuTH-63	GT-2	Bra020607	BraTH-11	GT-2	0.0612954	0.147315	0.416085	1818	373.833	1444.17	85	50	0.0588575	0.133749
BjuVB04G07900	BjuTH-64	GT-1	BniB04g008130	BniTH-21	GT-1	0.0118558	0.0721035	0.164428	1197	261.833	935.167	11	18	0.0117626	0.068746
BjuVB04G07900	BjuTH-64	GT-1	Bra036354	BraTH-10	GT-1	0.040246	0.247133	0.162852	1170	257.667	912.333	35.75	54.25	0.0391852	0.210543
BjuVB04G32720	BjuTH-65	GTγ	BniB04g035820	BniTH-22	GTγ	0.00408303	0.101135	0.0403722	1236	253.667	982.333	4	24	0.00407194	0.0946124
BjuVB04G32720	BjuTH-65	GTγ	Bra025881	BraTH-27	GTγ	0.0470297	0.284657	0.165216	1197	242.75	954.25	43.5	57.5	0.0455855	0.236869
BjuVB04G41540	BjuTH-66	SH4	BniB04g047130	BniTH-23	SH4	0.00111566	0.011321	0.0985478	1164	267	897	1	3	0.00111483	0.011236
BjuVB04G41540	BjuTH-66	SH4	Bra023175	BraTH-43	SH4	0.0257807	0.195686	0.131745	1152	264.167	887.833	22.5	45.5	0.0253426	0.17224
BjuVB04G43480	BjuTH-67	GT-2	BniB04g050000	BniTH-24	GT-2	0	0	-	1920	439.333	1480.67	0	0	0	0
BjuVB05G18910	BjuTH-68	SIP1	BniB05g019250	BniTH-25	SIP1	0	0.0547355	0	1251	284.167	966.833	0	15	0	0.0527859
BjuVB05G18910	BjuTH-68	SIP1	Bra040110	BraTH-1	SIP1	0.0105062	0.246849	0.0425614	1239	280.5	958.5	10	59	0.010433	0.210339
BjuVB05G28350	BjuTH-69	GT-2	BniB02g056870	BniTH-8	GT-2	0.065388	0.290957	0.224735	1716	355.917	1360.08	85.1667	85.8333	0.0626187	0.241161
BjuVB05G28350	BjuTH-69	GT-2	BniB05g030420	BniTH-26	GT-2	0.00363109	0.00278552	1.30356	1740	359.667	1380.33	5	1	0.00362231	0.00278035
BjuVB05G28350	BjuTH-69	GT-2	Bra028824	BraTH-6	GT-2	0.0383007	0.16679	0.229634	1737	357.75	1379.25	51.5	53.5	0.0373391	0.149546
BjuVB05G29100	BjuTH-70	GT-1	BniB05g031680	BniTH-27	GT-1	0.00401966	0.0109093	0.368462	933	184.667	748.333	3	2	0.00400891	0.0108303
BjuVB05G58310	BjuTH-71	GT-2	BniB05g073280	BniTH-28	GT-2	0.00737378	0.00255428	2.88683	1755	392.167	1362.83	10	1	0.00733765	0.00254994
BjuVB05G58330	BjuTH-72	GT-2	BniB05g073300	BniTH-29	GT-2	0.00588008	0.0216465	0.271641	1632	351.5	1280.5	7.5	7.5	0.00585709	0.0213371
BjuVB05G58330	BjuTH-72	GT-2	Bra008286	BraTH-8	GT-2	0.0605019	0.205085	0.29501	1536	327.417	1208.58	70.25	58.75	0.0581259	0.179435
BjuVB06G04400	BjuTH-73	SIP1	BniB06g003120	BniTH-31	SIP1	0.00738104	0.035615	0.207245	882	201.25	680.75	5	7	0.00734484	0.0347826
BjuVB06G07370	BjuTH-74	GT-1	BniB06g006400	BniTH-32	GT-1	0.00143627	0.0354921	0.0404672	870	173.083	696.917	1	6	0.00143489	0.0346654
BjuVB06G07370	BjuTH-74	GT-1	BniB08g024360	BniTH-48	GT-1	0.0680586	0.320388	0.212426	870	170.667	699.333	45.5	44.5	0.065062	0.260742
BjuVB06G07370	BjuTH-74	GT-1	Bra000046	BraTH-14	GT-1	0.0605861	0.308198	0.196582	864	168.167	695.833	40.5	42.5	0.0582036	0.252725
BjuVB06G07370	BjuTH-74	GT-1	Bra005127	BraTH-20	GT-1	0.0330167	0.174266	0.189462	867	170.417	696.583	22.5	26.5	0.0323005	0.155501
BjuVB06G12480	BjuTH-75	GT-2	BniB06g011800	BniTH-33	GT-2	0.00898505	0.0749801	0.119833	2709	637.667	2071.33	18.5	45.5	0.00893145	0.0713539
BjuVB06G12480	BjuTH-75	GT-2	Bra038629	BraTH-28	GT-2	0.0160916	0.194517	0.0827261	2709	636.167	2072.83	33	109	0.0159202	0.171339
BjuVB06G22480	BjuTH-76	SH4	BniB06g022810	BniTH-34	SH4	0.00418071	0.0271012	0.154263	945	225.417	719.583	3	6	0.00416908	0.0266174
BjuVB06G22480	BjuTH-76	SH4	Bra005486	BraTH-21	SH4	0.0306092	0.179696	0.170339	939	222.167	716.833	21.5	35.5	0.029993	0.15979
BjuVB06G25450	BjuTH-77	SIP1	BniB06g026540	BniTH-35	SIP1	0.00719744	0.0258849	0.278055	984	216.167	767.833	5.5	5.5	0.00716301	0.0254433
BjuVB06G32380	BjuTH-78	GT-1	BniB06g038260	BniTH-36	GT-1	0.00331523	0.0358515	0.0924711	1164	257.083	906.917	3	9	0.00330791	0.0350081
BjuVB06G32380	BjuTH-78	GT-1	Bra019721	BraTH-26	GT-1	0.0157118	0.222419	0.0706403	1155	254.583	900.417	14	49	0.0155484	0.192471
BjuVB06G42040	BjuTH-79	GTγ	BniB06g049290	BniTH-37	GTγ	0.00461052	0.00932775	0.49428	1086	215.75	870.25	4	2	0.00459638	0.00926999
BjuVB06G42050	BjuTH-80	GT-2	BniB06g049300	BniTH-38	GT-2	0.00274914	0.0192782	0.142604	1878	420.333	1457.67	4	8	0.00274411	0.0190325
BjuVB06G42060	BjuTH-81	GT-2	BniB06g049330	BniTH-39	GT-2	0.0234982	0.0168926	1.39103	690	149.667	540.333	12.5	2.5	0.0231339	0.0167038
BjuVB06G46630	BjuTH-82	SIP1	BniB06g054790	BniTH-40	SIP1	0.00419826	0.0600089	0.0699606	942	225.417	716.583	3	13	0.00418653	0.057671
BjuVB06G46630	BjuTH-82	SIP1	Bra003346	BraTH-33	SIP1	0.0437752	0.314974	0.13898	903	217.083	685.917	29.1667	55.8333	0.0425222	0.257198
BjuVB07G04480	BjuTH-83	SIP1	BniB07g057180	BniTH-45	SIP1	0.0119883	0.0700775	0.171072	753	164.417	588.583	7	11	0.011893	0.0669032
BjuVB07G04480	BjuTH-83	SIP1	Bra034165	BraTH-4	SIP1	0.0496856	0.221586	0.224227	744	161.583	582.417	28	31	0.0480755	0.191851
BjuVB07G35090	BjuTH-85	SIP1	BniB07g022520	BniTH-43	SIP1	0.0118838	0.0289093	0.411072	1095	246.833	848.167	10	7	0.0117901	0.0283592
BjuVB07G35090	BjuTH-85	SIP1	Bra021072	BraTH-41	SIP1	0.184943	0.421182	0.439105	666	163.167	502.833	82.4167	52.5833	0.163905	0.322268
BjuVB07G39530	BjuTH-86	GT-2	BniB07g016250	BniTH-42	GT-2	0.00497261	0.0113782	0.437028	1710	398.5	1311.5	6.5	4.5	0.00495616	0.0112923
BjuVB07G39530	BjuTH-86	GT-2	Bra036731	BraTH-40	GT-2	0.0353868	0.174334	0.202982	1641	382.5	1258.5	43.5	59.5	0.034565	0.155556
BjuVB07G48850	BjuTH-87	SIP1	BniB07g001810	BniTH-41	SIP1	0.00145419	0	-	885	196.667	688.333	1	0	0.00145278	0
BjuVB08G00330	BjuTH-88	GT-2	BniB08g001240	BniTH-47	GT-2	0.00586836	0.0259081	0.226507	1722	353.417	1368.58	8	9	0.00584546	0.0254657
BjuVB08G00330	BjuTH-88	GT-2	Bra005777	BraTH-13	GT-2	0.0410881	0.0982535	0.418185	1716	352.917	1363.08	54.5	32.5	0.0399829	0.0920897
BjuVB08G20030	BjuTH-89	GT-1	BniB06g006400	BniTH-32	GT-1	0.0696521	0.30209	0.230567	870	170.917	699.083	46.5	42.5	0.0665157	0.248659
BjuVB08G20030	BjuTH-89	GT-1	BniB08g024360	BniTH-48	GT-1	0.00849667	0.00584229	1.45434	882	171.833	710.167	6	1	0.00844872	0.00581959
BjuVB08G20030	BjuTH-89	GT-1	Bra000046	BraTH-14	GT-1	0.0542892	0.186592	0.290951	876	169.5	706.5	37	28	0.0523708	0.165192
BjuVB08G20030	BjuTH-89	GT-1	Bra005127	BraTH-20	GT-1	0.0740881	0.298919	0.247854	870	168.333	701.667	49.5	41.5	0.0705463	0.246535
BjuVB08G24190	BjuTH-90	SIP1	BniB08g029200	BniTH-49	SIP1	0.0161363	0.0935931	0.172409	1053	238.667	814.333	13	21	0.015964	0.0879888
BjuVB08G24190	BjuTH-90	SIP1	Bra000360	BraTH-15	SIP1	0.0567647	0.280688	0.202234	1044	239.167	804.833	44	56	0.0546697	0.234146
BjuVB08G53270	BjuTH-91	SIP1	BniB08g068620	BniTH-50	SIP1	0.00702499	0.0875132	0.0802735	933	217.917	715.083	5	18	0.00699219	0.0826004
BjuVB08G53270	BjuTH-91	SIP1	Bra007069	BraTH-44	SIP1	0.0198946	0.190576	0.104392	927	213.917	713.083	14	36	0.019633	0.16829
BjuVB08G58490	BjuTH-92	SIP1	BniB08g073180	BniTH-51	SIP1	0.00153571	0.00962323	0.159583	861	209.167	651.833	1	2	0.00153413	0.00956175
BnaA01g29550D	BnaTH-2	SIP1	Bra021536	BraTH-2	SIP1	0.00280309	0.0100588	0.278669	915	200.167	714.833	2	2	0.00279785	0.00999167
BnaA01g29570D	BnaTH-3	SIP1	Bra021534	BraTH-3	SIP1	0.02763	0.0796299	0.346981	924	205.167	718.833	19.5	15.5	0.0271273	0.0755483
BnaA01g31020D	BnaTH-4	SIP1	Bra034165	BraTH-4	SIP1	0.0162492	0.0866347	0.18756	756	165	591	9.5	13.5	0.0160745	0.0818182
BnaA02g25620D	BnaTH-7	GT-2	Bo2g133550	BolTH-8	GT-2	0.0154844	0.0720384	0.214947	1161	247.5	913.5	14	17	0.0153257	0.0686869
BnaA02g25620D	BnaTH-7	GT-2	Bra022149	BraTH-9	GT-2	0.00219539	0.0203817	0.107714	1161	248.667	912.333	2	5	0.00219218	0.0201072
BnaA02g27740D	BnaTH-8	GT-1	Bo2g138840	BolTH-9	GT-1	0.0110377	0.140637	0.0784836	1170	257.333	912.667	10	33	0.0109569	0.128238
BnaA02g27740D	BnaTH-8	GT-1	Bra036354	BraTH-10	GT-1	0.00437638	0.0685962	0.0637992	1176	259.333	916.667	4	17	0.00436364	0.0655527
BnaA03g00390D	BnaTH-9	GT-1	Bo3g001460	BolTH-11	GT-1	0.0198819	0.0264345	0.75212	957	192.5	764.5	15	5	0.0196207	0.025974
BnaA03g00390D	BnaTH-9	GT-1	Bra005688	BraTH-12	GT-1	0.00145879	0	-	858	171.833	686.167	1	0	0.00145737	0
BnaA03g01020D	BnaTH-10	GT-2	Bo3g002510	BolTH-12	GT-2	0.0296377	0.0878641	0.337313	1518	313.583	1204.42	35	26	0.0290597	0.0829126
BnaA03g01020D	BnaTH-10	GT-2	Bra005777	BraTH-13	GT-2	0.00330693	0.0126954	0.260483	1530	317.75	1212.25	4	4	0.00329965	0.0125885
BnaA03g17660D	BnaTH-11	GT-1	Bo3g032310	BolTH-13	GT-1	0.0172525	0.0541046	0.318873	876	172.417	703.583	12	9	0.0170555	0.0521991
BnaA03g17660D	BnaTH-11	GT-1	Bo4g029680	BolTH-22	GT-1	0.0617832	0.263548	0.234428	864	164.25	699.75	41.5	36.5	0.0593069	0.222222
BnaA03g17660D	BnaTH-11	GT-1	Bra000046	BraTH-14	GT-1	0.0070622	0	-	882	170.667	711.333	5	0	0.00702905	0
BnaA03g20860D	BnaTH-12	SIP1	Bo3g037360	BolTH-14	SIP1	0.0113674	0.0799869	0.142116	1035	237.25	797.75	9	18	0.0112817	0.0758693
BnaA03g20860D	BnaTH-12	SIP1	Bra000360	BraTH-15	SIP1	0.00618752	0.0684479	0.0903975	1056	244.583	811.417	5	16	0.00616206	0.0654174
BnaA04g19580D	BnaTH-13	SH4	Bo4g182020	BolTH-24	SH4	0.0126319	0.108653	0.116259	936	217.5	718.5	9	22	0.0125261	0.101149
BnaA04g19580D	BnaTH-13	SH4	Bra021860	BraTH-18	SH4	0.00547885	0.0555167	0.0986884	957	224.25	732.75	4	12	0.00545889	0.0535117
BnaA05g04250D	BnaTH-14	SIP1	Bo4g023990	BolTH-21	SIP1	0.0188166	0.0449199	0.418892	906	206.417	699.583	13	9	0.0185825	0.0436011
BnaA05g04250D	BnaTH-14	SIP1	Bra004859	BraTH-19	SIP1	0.00717194	0.00979606	0.732125	906	205.5	700.5	5	2	0.00713776	0.00973236
BnaA05g06470D	BnaTH-15	GT-1	Bo3g032310	BolTH-13	GT-1	0.0642824	0.338144	0.190103	867	169	698	43	46	0.0616046	0.272189
BnaA05g06470D	BnaTH-15	GT-1	Bo4g029680	BolTH-22	GT-1	0.0244099	0.0949633	0.257046	876	168.167	707.833	17	15	0.024017	0.0891972
BnaA05g06470D	BnaTH-15	GT-1	Bra000046	BraTH-14	GT-1	0.0624664	0.32642	0.191368	867	166.25	700.75	42	44	0.0599358	0.264662
BnaA05g06470D	BnaTH-15	GT-1	Bra005127	BraTH-20	GT-1	0.0135815	0.0773083	0.17568	876	170.167	705.833	9.5	12.5	0.0134593	0.0734574
BnaA05g10030D	BnaTH-16	SH4	Bo4g043600	BolTH-23	SH4	0.0159839	0.0926076	0.172598	951	223.833	727.167	11.5	19.5	0.0158148	0.0871184
BnaA05g10030D	BnaTH-16	SH4	Bra005486	BraTH-21	SH4	0.00412136	0.0365787	0.112671	954	224.083	729.917	3	8	0.00411006	0.035701
BnaA05g14030D	BnaTH-17	SIP1	Bo6g050870	BolTH-33	SIP1	0.0210755	0.0917741	0.229645	960	214.167	745.833	15.5	18.5	0.0207821	0.0863813
BnaA06g08520D	BnaTH-18	GT-1	Bo5g017510	BolTH-25	GT-1	0.0136021	0.0830808	0.163721	1188	260.667	927.333	12.5	20.5	0.0134795	0.0786445
BnaA06g08520D	BnaTH-18	GT-1	Bo8g107400	BolTH-51	GT-1	0.0491271	0.357742	0.137325	1155	257.75	897.25	42.6667	73.3333	0.0475527	0.284513
BnaA06g08520D	BnaTH-18	GT-1	Bra019721	BraTH-26	GT-1	0.00430494	0.0472287	0.091151	1194	262.167	931.833	4	12	0.00429261	0.0457724
BnaA06g22690D	BnaTH-19	GT-2	Bo3g103450	BolTH-18	GT-2	0.0182521	0.151645	0.120361	3423	807.25	2615.75	47.1667	110.833	0.0180318	0.137297
BnaA06g22690D	BnaTH-19	GT-2	Bra038629	BraTH-28	GT-2	0.0038649	0.0559393	0.0690909	2706	630.75	2075.25	8	34	0.00385496	0.0539041
BnaA06g29110D	BnaTH-20	GT-2	Bo7g093250	BolTH-44	GT-2	0.0146244	0.0554781	0.263607	1824	374	1450	21	20	0.0144828	0.0534759
BnaA06g29110D	BnaTH-20	GT-2	Bra009994	BraTH-29	GT-2	0.000687285	0.00267618	0.256815	1830	374.333	1455.67	1	1	0.00068697	0.00267142
BnaA06g35350D	BnaTH-21	GT-2	Bra024925	BraTH-30	GT-2	0.00129366	0	-	981	207.333	773.667	1	0	0.00129255	0
BnaA07g05190D	BnaTH-22	SIP1	Bo7g031620	BolTH-41	SIP1	0.0187042	0.0634897	0.294602	882	205.333	676.667	12.5	12.5	0.0184729	0.0608766
BnaA07g05190D	BnaTH-22	SIP1	Bra015090	BraTH-31	SIP1	0	0	-	891	208.5	682.5	0	0	0	0
BnaA07g06920D	BnaTH-23	SH4	Bra023175	BraTH-43	SH4	0.0583447	0.305296	0.191109	1143	261.167	881.833	49.5	65.5	0.0561331	0.250798
BnaA07g17950D	BnaTH-24	SIP1	Bo6g075950	BolTH-34	SIP1	0.00855421	0.0770215	0.111063	924	218.583	705.417	6	16	0.00850561	0.0731986
BnaA07g17950D	BnaTH-24	SIP1	Bra003346	BraTH-33	SIP1	0.00942041	0.035273	0.267072	912	217.667	694.333	6.5	7.5	0.0093615	0.0344564
BnaA07g21200D	BnaTH-25	GT-2	Bo6g083690	BolTH-37	GT-2	0.0185417	0.0493621	0.375625	1725	387.25	1337.75	24.5	18.5	0.0183143	0.0477728
BnaA07g21200D	BnaTH-25	GT-2	Bra003703	BraTH-35	GT-2	0.00297067	0.0235724	0.126023	1737	387.833	1349.17	4	9	0.00296479	0.0232058
BnaA07g21220D	BnaTH-26	GTγ	Bo6g083700	BolTH-38	GTγ	0.0144519	0.0330632	0.437101	954	185.5	768.5	11	6	0.0143136	0.032345
BnaA07g21220D	BnaTH-26	GTγ	Bra003704	BraTH-36	GTγ	0	0	-	1014	198.5	815.5	0	0	0	0
BnaA08g00940D	BnaTH-28	SIP1	Bo3g184450	BolTH-20	SIP1	0.02138	0.14695	0.145492	879	191.083	687.917	14.5	25.5	0.0210781	0.13345
BnaA08g00940D	BnaTH-28	SIP1	Bra037960	BraTH-25	SIP1	0.071798	0.376499	0.190699	888	194.25	693.75	47.5	57.5	0.0684685	0.29601
BnaA08g06640D	BnaTH-29	GT-2	Bo8g027460	BolTH-45	GT-2	0.00663354	0.0208202	0.318611	1152	243.5	908.5	6	5	0.00660429	0.0205339
BnaA08g06640D	BnaTH-29	GT-2	Bra036731	BraTH-40	GT-2	0.0110785	0.0592692	0.186918	1155	245.667	909.333	10	14	0.0109971	0.0569878
BnaA09g23850D	BnaTH-33	GT-2	Bo6g049430	BolTH-32	GT-2	0.0108164	0.0618636	0.174842	1746	395.75	1350.25	14.5	23.5	0.0107388	0.0593809
BnaA09g46250D	BnaTH-35	GT-1	Bo8g107400	BolTH-51	GT-1	0.0182574	0.0998995	0.182758	1173	262.833	910.167	16.4167	24.5833	0.018037	0.093532
BnaA10g24930D	BnaTH-36	SIP1	Bra009119	BraTH-47	SIP1	0.0297155	0.0824483	0.360414	750	166.5	583.5	17	13	0.0291345	0.0780781
BnaA10g26420D	BnaTH-37	GT-2	Bo3g002510	BolTH-12	GT-2	0.0865047	0.318282	0.271786	1686	344.75	1341.25	109.583	89.4167	0.0817024	0.259367
BnaA10g26420D	BnaTH-37	GT-2	Bo9g181820	BolTH-53	GT-2	0.00885946	0.0440655	0.201052	1713	350.5	1362.5	12	15	0.00880734	0.042796
BnaA10g26420D	BnaTH-37	GT-2	Bra009518	BraTH-48	GT-2	0.000735114	0	-	1713	352	1361	1	0	0.000734754	0
BnaAnng00230D	BnaTH-38	GT-1	Bo2g001280	BolTH-3	GT-1	0.0231442	0.0447685	0.516975	930	184.083	745.917	17	8	0.0227907	0.0434586
BnaAnng00230D	BnaTH-38	GT-1	Bra028899	BraTH-5	GT-1	0.00169157	0	-	735	143.167	591.833	1	0	0.00168966	0
BnaAnng00750D	BnaTH-39	GT-2	Bo3g002510	BolTH-12	GT-2	0.0852305	0.33136	0.257215	1500	310.5	1189.5	95.8333	83.1667	0.0805661	0.267848
BnaAnng00750D	BnaTH-39	GT-2	Bra005777	BraTH-13	GT-2	0.0778602	0.301118	0.258571	1506	313.833	1192.17	88.1667	77.8333	0.073955	0.248008
BnaC01g21240D	BnaTH-45	SIP1	Bo1g052990	BolTH-1	SIP1	0	0.00357144	0	1242	280.667	961.333	0	1	0	0.00356295
BnaC01g21240D	BnaTH-45	SIP1	Bra040110	BraTH-1	SIP1	0.00313425	0.115687	0.0270924	1239	279.833	959.167	3	30	0.00312772	0.107207
BnaC01g37190D	BnaTH-46	SIP1	Bo1g134590	BolTH-2	SIP1	0.0178633	0.041969	0.425631	738	171.5	566.5	10	7	0.0176523	0.0408163
BnaC02g02980D	BnaTH-47	GT-2	Bo2g004170	BolTH-4	GT-2	0.00213955	0.00831417	0.257337	1767	362.833	1404.17	3	3	0.0021365	0.00826826
BnaC02g02980D	BnaTH-47	GT-2	Bra028824	BraTH-6	GT-2	0.0133129	0.073973	0.17997	1764	362	1402	18.5	25.5	0.0131954	0.070442
BnaC02g33420D	BnaTH-49	GT-2	Bo2g133550	BolTH-8	GT-2	0.00821251	0.0101182	0.811657	1167	248.75	918.25	7.5	2.5	0.00816771	0.0100503
BnaC02g35850D	BnaTH-50	GT-1	Bo2g138840	BolTH-9	GT-1	0.00107972	0.0196218	0.0550266	1185	258.167	926.833	1	5	0.00107894	0.0193673
BnaC02g35850D	BnaTH-50	GT-1	Bra036354	BraTH-10	GT-1	0.0119807	0.121011	0.0990044	1185	259.5	925.5	11	29	0.0118855	0.111753
BnaC02g39470D	BnaTH-51	GT-2	Bo2g152980	BolTH-10	GT-2	0.000702083	0.00543973	0.129066	1794	369	1425	1	2	0.000701754	0.00542005
BnaC02g39470D	BnaTH-51	GT-2	Bra020607	BraTH-11	GT-2	0.0120257	0.0360847	0.333264	1794	369	1425	17	13	0.0119298	0.0352304
BnaC03g00290D	BnaTH-52	GT-1	Bo3g001460	BolTH-11	GT-1	0	0	-	957	193	764	0	0	0	0
BnaC03g00290D	BnaTH-52	GT-1	Bra005688	BraTH-12	GT-1	0.0191892	0.0176652	1.08627	858	171.833	686.167	13	3	0.0189458	0.0174588
BnaC03g01370D	BnaTH-53	GT-2	Bo3g002510	BolTH-12	GT-2	0.00582083	0.0128586	0.45268	1521	313.75	1207.25	7	4	0.0057983	0.012749
BnaC03g01370D	BnaTH-53	GT-2	Bra005777	BraTH-13	GT-2	0.0278259	0.0765844	0.363336	1524	315.917	1208.08	33	23	0.027316	0.072804
BnaC03g21210D	BnaTH-54	GT-1	Bo3g032310	BolTH-13	GT-1	0	0	-	876	174.5	701.5	0	0	0	0
BnaC03g21210D	BnaTH-54	GT-1	Bo4g029680	BolTH-22	GT-1	0.0666939	0.276127	0.241534	864	166.667	697.333	44.5	38.5	0.0638145	0.231
BnaC03g21210D	BnaTH-54	GT-1	Bra000046	BraTH-14	GT-1	0.0157919	0.0542133	0.291293	876	172.083	703.917	11	9	0.0156268	0.0523002
BnaC03g24920D	BnaTH-55	SIP1	Bo3g037360	BolTH-14	SIP1	0.00862078	0.00829884	1.03879	1059	242.333	816.667	7	2	0.00857143	0.00825309
BnaC03g24920D	BnaTH-55	SIP1	Bra000360	BraTH-15	SIP1	0.0150255	0.102381	0.146761	1047	240.333	806.667	12	23	0.014876	0.0957004
BnaC03g38340D	BnaTH-56	SIP1	Bo3g065930	BolTH-16	SIP1	0.00581342	0.0516148	0.112631	1104	240.583	863.417	5	12	0.00579095	0.0498788
BnaC03g50930D	BnaTH-57	GT-2	Bo3g103450	BolTH-18	GT-2	0.00439687	0.0478118	0.091962	2679	626.083	2052.92	9	29	0.00438401	0.0463197
BnaC03g50930D	BnaTH-57	GT-2	Bra038629	BraTH-28	GT-2	0.0140231	0.137562	0.10194	2676	624.583	2051.42	28.5	78.5	0.0138928	0.125684
BnaC03g67720D	BnaTH-58	SH4	Bo3g175040	BolTH-19	SH4	0	0	-	897	189.667	707.333	0	0	0	0
BnaC04g07120D	BnaTH-61	GT-1	Bo4g029680	BolTH-22	GT-1	0	0	-	876	166.833	709.167	0	0	0	0
BnaC04g07120D	BnaTH-61	GT-1	Bra005127	BraTH-20	GT-1	0.0215171	0.157611	0.13652	876	168.833	707.167	15	24	0.0212114	0.142152
BnaC04g43950D	BnaTH-62	SH4	Bo4g182020	BolTH-24	SH4	0.00277682	0	-	939	217.417	721.583	2	0	0.00277168	0
BnaC04g43950D	BnaTH-62	SH4	Bra021860	BraTH-18	SH4	0.0126319	0.135707	0.0930817	936	217.5	718.5	9	27	0.0125261	0.124138
BnaC05g09890D	BnaTH-63	GT-1	Bo5g017510	BolTH-25	GT-1	0.00432629	0.0233709	0.185114	1188	260.75	927.25	4	6	0.00431383	0.0230105
BnaC05g09890D	BnaTH-63	GT-1	Bra019721	BraTH-26	GT-1	0.0107945	0.111353	0.0969389	1194	260.917	933.083	10	27	0.0107172	0.103481
BnaC05g42050D	BnaTH-65	SIP1	Bo5g136850	BolTH-27	SIP1	0	0	-	768	169.333	598.667	0	0	0	0
BnaC05g42990D	BnaTH-66	GTγ	Bo5g137790	BolTH-28	GTγ	0.00201073	0.00379748	0.52949	1260	264	996	2	1	0.00200803	0.00378788
BnaC05g42990D	BnaTH-66	GTγ	Bra029813	BraTH-23	GTγ	0.0167473	0.261816	0.063966	1224	257.917	966.083	16	57	0.0165617	0.221002
BnaC05g43000D	BnaTH-67	SIP1	Bo5g137800	BolTH-29	SIP1	0.00161911	0.0271954	0.0595361	1611	374.417	1236.58	2	10	0.00161736	0.0267082
BnaC05g43000D	BnaTH-67	SIP1	Bra029812	BraTH-24	SIP1	0.00487674	0.109284	0.0446246	1608	373.667	1234.33	6	38	0.00486092	0.101695
BnaC06g06860D	BnaTH-68	SIP1	Bo6g033010	BolTH-31	SIP1	0.00149155	0.00494507	0.301623	1311	304.333	1006.67	1.5	1.5	0.00149007	0.00492881
BnaC06g06860D	BnaTH-68	SIP1	Bra037960	BraTH-25	SIP1	0.0318727	0.147496	0.216092	891	196.667	694.333	21.6667	26.3333	0.031205	0.133898
BnaC06g10480D	BnaTH-69	SIP1	Bo6g050870	BolTH-33	SIP1	0	0	-	1071	240.833	830.167	0	0	0	0
BnaC06g16720D	BnaTH-70	SIP1	Bo6g075950	BolTH-34	SIP1	0	0	-	936	222.167	713.833	0	0	0	0
BnaC06g16720D	BnaTH-70	SIP1	Bra003346	BraTH-33	SIP1	0.0169895	0.0964687	0.176114	900	215.417	684.583	11.5	19.5	0.0167985	0.0905222
BnaC06g21530D	BnaTH-73	GT-2	Bo6g049430	BolTH-32	GT-2	0.0602431	0.113587	0.530372	1056	249.833	806.167	46.6667	26.3333	0.0578871	0.105404
BnaC06g21580D	BnaTH-75	GTγ	Bo6g083700	BolTH-38	GTγ	0	0	-	954	185.167	768.833	0	0	0	0
BnaC06g21580D	BnaTH-75	GTγ	Bra003704	BraTH-36	GTγ	0.0144519	0.0330632	0.437101	954	185.5	768.5	11	6	0.0143136	0.032345
BnaC06g37640D	BnaTH-76	GT-2	Bo6g120870	BolTH-39	GT-2	0.00954857	0.0689646	0.138456	1629	364.25	1264.75	12	24	0.00948804	0.0658888
BnaC06g37640D	BnaTH-76	GT-2	Bra015716	BraTH-37	GT-2	0.0212857	0.123664	0.172126	1605	358.167	1246.83	26.1667	40.8333	0.0209865	0.114007
BnaC07g20410D	BnaTH-78	GT-2	Bo7g077820	BolTH-43	GT-2	0.00467031	0.0119287	0.39152	1926	422.5	1503.5	7	5	0.0046558	0.0118343
BnaC08g18940D	BnaTH-81	SIP1	Bo8g068640	BolTH-47	SIP1	0.00337648	0	-	396	99.1667	296.833	1	0	0.00336889	0
BnaC08g19740D	BnaTH-82	GTγ	Bo8g070690	BolTH-48	GTγ	0	0.0127799	0	1149	236.75	912.25	0	3	0	0.0126716
BnaC08g19740D	BnaTH-82	GTγ	Bra016429	BraTH-42	GTγ	0.00883419	0.108255	0.0816053	1149	238.083	910.917	8	24	0.00878236	0.100805
BnaC08g25180D	BnaTH-83	SIP1	Bo8g083630	BolTH-49	SIP1	0.0155725	0.0110908	1.4041	558	136.25	421.75	6.5	1.5	0.015412	0.0110092
BnaC08g25180D	BnaTH-83	SIP1	Bra007069	BraTH-44	SIP1	0.012798	0.0849139	0.150718	921	211.75	709.25	9	17	0.0126895	0.0802834
BnaC08g29350D	BnaTH-84	SIP1	Bo8g092770	BolTH-50	SIP1	0	0	-	903	219.667	683.333	0	0	0	0
BnaC08g29350D	BnaTH-84	SIP1	Bra007407	BraTH-45	SIP1	0.0223236	0.081461	0.274041	873	213.75	659.25	14.5	16.5	0.0219947	0.077193
BnaC08g40320D	BnaTH-85	GT-1	Bra026903	BraTH-46	GT-1	0.00644588	0.0900102	0.0716128	1206	271.167	934.833	6	23	0.00641826	0.0848187
BnaC09g49860D	BnaTH-86	SIP1	Bo9g177060	BolTH-52	SIP1	0.0097404	0.0257315	0.37854	921	197.667	723.333	7	5	0.00967742	0.0252951
BnaC09g49860D	BnaTH-86	SIP1	Bra009119	BraTH-47	SIP1	0.0693519	0.27664	0.250694	753	164.25	588.75	39	38	0.066242	0.231355
BnaCnng02650D	BnaTH-87	GT-2	Bo9g181820	BolTH-53	GT-2	0.00082656	0	-	1521	310.5	1210.5	1	0	0.000826105	0
BnaCnng03970D	BnaTH-88	GT-1	Bo9g186070	BolTH-54	GT-1	0	0	-	951	187.833	763.167	0	0	0	0
BnaCnng03970D	BnaTH-88	GT-1	Bra028899	BraTH-5	GT-1	0.0727898	0.151481	0.480522	726	142.167	583.833	40.5	19.5	0.0693691	0.137163
BnaCnng05440D	BnaTH-89	SH4	Bo4g043600	BolTH-23	SH4	0.00690533	0.041374	0.1669	951	223.583	727.417	5	9	0.00687364	0.0402534
Note: Gene 1 and Gene 2 are orthologous gene pairs

## Sheet: Table S6
Supplementary Table S6. Cis-acting elements information of TH promoter
Gene ID	Gene name	Subfamily	Site Name	Organism	Position	Strand	Matrix score	Sequence	Function
AT1G13450	AtTH-1	GT-1	GATA-motif	AAGGATAAGG	423	9	-	Solanum tuberosum	part of a light responsive element
AT1G13450	AtTH-1	GT-1	Box 4	ATTAAT	1	6	+	Petroselinum crispum	part of a conserved DNA module involved in light responsiveness
AT1G13450	AtTH-1	GT-1	TCCC-motif	TCTCCCT	1789	7	+	Spinacia oleracea	part of a light responsive element
AT2G35640	AtTH-10	SH4	ATCT-motif	AATCTAATCC	440	9	-	Pisum sativum	part of a conserved DNA module involved in light responsiveness
AT2G35640	AtTH-10	SH4	TGA-element	AACGAC	1468	6	+	Brassica oleracea	auxin-responsive element
AT2G35640	AtTH-10	SH4	Box 4	ATTAAT	21	6	+	Petroselinum crispum	part of a conserved DNA module involved in light responsiveness
AT2G35640	AtTH-10	SH4	TCT-motif	TCTTAC	374	6	+	Arabidopsis thaliana	part of a light responsive element
AT2G35640	AtTH-10	SH4	GARE-motif	TCTGTTG	582	7	+	Brassica oleracea	gibberellin-responsive element
AT2G35640	AtTH-10	SH4	TCA-element	CCATCTTTTT	66	9	-	Nicotiana tabacum	cis-acting element involved in salicylic acid responsiveness
AT2G35640	AtTH-10	SH4	CGTCA-motif	CGTCA	221	5	+	Hordeum vulgare	cis-acting regulatory element involved in the MeJA-responsiveness
AT2G35640	AtTH-10	SH4	CGTCA-motif	CGTCA	852	5	-	Hordeum vulgare	cis-acting regulatory element involved in the MeJA-responsiveness
AT2G35640	AtTH-10	SH4	CGTCA-motif	CGTCA	1443	5	+	Hordeum vulgare	cis-acting regulatory element involved in the MeJA-responsiveness
AT2G38250	AtTH-11	GT-1	CGTCA-motif	CGTCA	1282	5	+	Hordeum vulgare	cis-acting regulatory element involved in the MeJA-responsiveness
AT2G38250	AtTH-11	GT-1	TCT-motif	TCTTAC	64	6	-	Arabidopsis thaliana	part of a light responsive element
AT2G38250	AtTH-11	GT-1	TCT-motif	TCTTAC	1395	6	+	Arabidopsis thaliana	part of a light responsive element
AT2G38250	AtTH-11	GT-1	GARE-motif	TCTGTTG	563	7	-	Brassica oleracea	gibberellin-responsive element
AT2G38250	AtTH-11	GT-1	AE-box	AGAAACAA	236	8	-	Arabidopsis thaliana	part of a module for light response
AT2G38250	AtTH-11	GT-1	AE-box	AGAAACTT	1156	8	+	Arabidopsis thaliana	part of a module for light response
AT2G38250	AtTH-11	GT-1	Box 4	ATTAAT	1199	6	-	Petroselinum crispum	part of a conserved DNA module involved in light responsiveness
AT2G44730	AtTH-12	SIP1	TCT-motif	TCTTAC	401	6	+	Arabidopsis thaliana	part of a light responsive element
AT2G44730	AtTH-12	SIP1	CGTCA-motif	CGTCA	554	5	+	Hordeum vulgare	cis-acting regulatory element involved in the MeJA-responsiveness
AT2G44730	AtTH-12	SIP1	GATA-motif	AAGGATAAGG	1830	9	-	Solanum tuberosum	part of a light responsive element
AT2G44730	AtTH-12	SIP1	I-box	AGATAAGG	1007	8	-	Triticum aestivum	part of a light responsive element
AT2G44730	AtTH-12	SIP1	I-box	gGATAAGGTG	1828	9	-	Zea mays	part of a light responsive element
AT2G44730	AtTH-12	SIP1	I-box	ccttatcct	1830	9	+	Arabidopsis thaliana	part of a light responsive element
AT2G44730	AtTH-12	SIP1	I-box	AGATAAGG	1884	8	-	Triticum aestivum	part of a light responsive element
AT2G44730	AtTH-12	SIP1	circadian	CAAAGATATC	532	9	+	Lycopersicon esculentum	cis-acting regulatory element involved in circadian control
AT2G44730	AtTH-12	SIP1	GT1-motif	GGTTAA	71	6	-	Arabidopsis thaliana	light responsive element
AT2G44730	AtTH-12	SIP1	GT1-motif	GGTTAA	934	6	+	Arabidopsis thaliana	light responsive element
AT2G44730	AtTH-12	SIP1	TCCC-motif	TCTCCCT	1880	7	+	Spinacia oleracea	part of a light responsive element
AT2G44730	AtTH-12	SIP1	AE-box	AGAAACTT	105	8	+	Arabidopsis thaliana	part of a module for light response
AT2G44730	AtTH-12	SIP1	Box 4	ATTAAT	1158	6	-	Petroselinum crispum	part of a conserved DNA module involved in light responsiveness
AT2G44730	AtTH-12	SIP1	Box 4	ATTAAT	1487	6	-	Petroselinum crispum	part of a conserved DNA module involved in light responsiveness
AT2G44730	AtTH-12	SIP1	Box 4	ATTAAT	1560	6	-	Petroselinum crispum	part of a conserved DNA module involved in light responsiveness
AT3G10000	AtTH-13	GT-2	TCT-motif	TCTTAC	1479	6	-	Arabidopsis thaliana	part of a light responsive element
AT3G10000	AtTH-13	GT-2	TCA-element	CCATCTTTTT	301	9	-	Nicotiana tabacum	cis-acting element involved in salicylic acid responsiveness
AT3G10000	AtTH-13	GT-2	CGTCA-motif	CGTCA	335	5	+	Hordeum vulgare	cis-acting regulatory element involved in the MeJA-responsiveness
AT3G10000	AtTH-13	GT-2	CGTCA-motif	CGTCA	949	5	+	Hordeum vulgare	cis-acting regulatory element involved in the MeJA-responsiveness
AT3G10000	AtTH-13	GT-2	CGTCA-motif	CGTCA	961	5	-	Hordeum vulgare	cis-acting regulatory element involved in the MeJA-responsiveness
AT3G10000	AtTH-13	GT-2	CGTCA-motif	CGTCA	1026	5	+	Hordeum vulgare	cis-acting regulatory element involved in the MeJA-responsiveness
AT3G10000	AtTH-13	GT-2	CGTCA-motif	CGTCA	1381	5	+	Hordeum vulgare	cis-acting regulatory element involved in the MeJA-responsiveness
AT3G10000	AtTH-13	GT-2	CGTCA-motif	CGTCA	1822	5	+	Hordeum vulgare	cis-acting regulatory element involved in the MeJA-responsiveness
AT3G10000	AtTH-13	GT-2	CGTCA-motif	CGTCA	1858	5	-	Hordeum vulgare	cis-acting regulatory element involved in the MeJA-responsiveness
AT3G10000	AtTH-13	GT-2	MRE	AACCTAA	903	7	+	Petroselinum crispum	MYB binding site involved in light responsiveness
AT3G10000	AtTH-13	GT-2	GT1-motif	GGTTAAT	245	7	-	Avena sativa	light responsive element
AT3G10000	AtTH-13	GT-2	GT1-motif	GGTTAA	246	6	-	Arabidopsis thaliana	light responsive element
AT3G10000	AtTH-13	GT-2	ATCT-motif	AATCTAATCC	566	9	+	Pisum sativum	part of a conserved DNA module involved in light responsiveness
AT3G10000	AtTH-13	GT-2	AE-box	AGAAACTT	868	8	+	Arabidopsis thaliana	part of a module for light response
AT3G10000	AtTH-13	GT-2	AE-box	AGAAACAA	1277	8	+	Arabidopsis thaliana	part of a module for light response
AT3G10000	AtTH-13	GT-2	Box 4	ATTAAT	1421	6	-	Petroselinum crispum	part of a conserved DNA module involved in light responsiveness
AT3G10030	AtTH-14	SIP1	TCA-element	CCATCTTTTT	1675	9	+	Nicotiana tabacum	cis-acting element involved in salicylic acid responsiveness
AT3G10030	AtTH-14	SIP1	TCT-motif	TCTTAC	1040	6	-	Arabidopsis thaliana	part of a light responsive element
AT3G10030	AtTH-14	SIP1	TCT-motif	TCTTAC	1818	6	+	Arabidopsis thaliana	part of a light responsive element
AT3G10030	AtTH-14	SIP1	P-box	CCTTTTG	567	7	-	Oryza sativa	gibberellin-responsive element
AT3G10030	AtTH-14	SIP1	GATA-motif	AAGGATAAGG	787	9	-	Solanum tuberosum	part of a light responsive element
AT3G10030	AtTH-14	SIP1	CGTCA-motif	CGTCA	1411	5	+	Hordeum vulgare	cis-acting regulatory element involved in the MeJA-responsiveness
AT3G10030	AtTH-14	SIP1	GT1-motif	GGTTAAT	661	7	+	Avena sativa	light responsive element
AT3G10030	AtTH-14	SIP1	GT1-motif	GGTTAA	704	6	+	Arabidopsis thaliana	light responsive element
AT3G10030	AtTH-14	SIP1	GT1-motif	GGTTAA	973	6	-	Arabidopsis thaliana	light responsive element
AT3G10030	AtTH-14	SIP1	GT1-motif	GGTTAAT	1960	7	-	Avena sativa	light responsive element
AT3G10030	AtTH-14	SIP1	GT1-motif	GGTTAA	1961	6	-	Arabidopsis thaliana	light responsive element
AT3G10030	AtTH-14	SIP1	I-box	gGATAAGGTG	187	9	+	Zea mays	part of a light responsive element
AT3G10030	AtTH-14	SIP1	I-box	gGATAAGGTG	785	9	-	Zea mays	part of a light responsive element
AT3G10030	AtTH-14	SIP1	Box 4	ATTAAT	686	6	+	Petroselinum crispum	part of a conserved DNA module involved in light responsiveness
AT3G10030	AtTH-14	SIP1	Box 4	ATTAAT	1733	6	-	Petroselinum crispum	part of a conserved DNA module involved in light responsiveness
AT3G10030	AtTH-14	SIP1	TGA-element	AACGAC	1591	6	+	Brassica oleracea	auxin-responsive element
AT3G10040	AtTH-15	GTγ	GARE-motif	TCTGTTG	1801	7	+	Brassica oleracea	gibberellin-responsive element
AT3G10040	AtTH-15	GTγ	TCT-motif	TCTTAC	477	6	-	Arabidopsis thaliana	part of a light responsive element
AT3G10040	AtTH-15	GTγ	P-box	CCTTTTG	1453	7	+	Oryza sativa	gibberellin-responsive element
AT3G10040	AtTH-15	GTγ	CGTCA-motif	CGTCA	1224	5	-	Hordeum vulgare	cis-acting regulatory element involved in the MeJA-responsiveness
AT3G10040	AtTH-15	GTγ	GT1-motif	GGTTAAT	1716	7	+	Avena sativa	light responsive element
AT3G10040	AtTH-15	GTγ	GT1-motif	GGTTAA	1897	6	+	Arabidopsis thaliana	light responsive element
AT3G10040	AtTH-15	GTγ	circadian	CAAAGATATC	176	9	-	Lycopersicon esculentum	cis-acting regulatory element involved in circadian control
AT3G10040	AtTH-15	GTγ	Box 4	ATTAAT	489	6	+	Petroselinum crispum	part of a conserved DNA module involved in light responsiveness
AT3G10040	AtTH-15	GTγ	CAT-box	GCCACT	293	6	-	Arabidopsis thaliana	cis-acting regulatory element related to meristem expression
AT3G10040	AtTH-15	GTγ	CAT-box	GCCACT	1390	6	+	Arabidopsis thaliana	cis-acting regulatory element related to meristem expression
AT3G11100	AtTH-16	SIP1	CGTCA-motif	CGTCA	1220	5	+	Hordeum vulgare	cis-acting regulatory element involved in the MeJA-responsiveness
AT3G11100	AtTH-16	SIP1	GT1-motif	GGTTAA	743	6	-	Arabidopsis thaliana	light responsive element
AT3G11100	AtTH-16	SIP1	GT1-motif	GGTTAA	1545	6	-	Arabidopsis thaliana	light responsive element
AT3G11100	AtTH-16	SIP1	TGA-element	AACGAC	1009	6	-	Brassica oleracea	auxin-responsive element
AT3G11100	AtTH-16	SIP1	Box 4	ATTAAT	75	6	+	Petroselinum crispum	part of a conserved DNA module involved in light responsiveness
AT3G11100	AtTH-16	SIP1	Box 4	ATTAAT	816	6	+	Petroselinum crispum	part of a conserved DNA module involved in light responsiveness
AT3G11100	AtTH-16	SIP1	Box 4	ATTAAT	820	6	+	Petroselinum crispum	part of a conserved DNA module involved in light responsiveness
AT3G14180	AtTH-17	SH4	CGTCA-motif	CGTCA	332	5	-	Hordeum vulgare	cis-acting regulatory element involved in the MeJA-responsiveness
AT3G14180	AtTH-17	SH4	CGTCA-motif	CGTCA	673	5	-	Hordeum vulgare	cis-acting regulatory element involved in the MeJA-responsiveness
AT3G14180	AtTH-17	SH4	CGTCA-motif	CGTCA	820	5	-	Hordeum vulgare	cis-acting regulatory element involved in the MeJA-responsiveness
AT3G14180	AtTH-17	SH4	MRE	AACCTAA	533	7	+	Petroselinum crispum	MYB binding site involved in light responsiveness
AT3G14180	AtTH-17	SH4	TCT-motif	TCTTAC	840	6	-	Arabidopsis thaliana	part of a light responsive element
AT3G14180	AtTH-17	SH4	AE-box	AGAAACTT	579	8	-	Arabidopsis thaliana	part of a module for light response
AT3G14180	AtTH-17	SH4	AE-box	AGAAACTT	737	8	-	Arabidopsis thaliana	part of a module for light response
AT3G14180	AtTH-17	SH4	Box 4	ATTAAT	1512	6	-	Petroselinum crispum	part of a conserved DNA module involved in light responsiveness
AT3G14180	AtTH-17	SH4	I-box	cGATAAGGCG	1645	9	-	Zea mays	part of a light responsive element
AT3G14180	AtTH-17	SH4	I-box	cCATATCCAAT	1670	10	+	Flaveria trinervia	part of a light responsive element
AT3G14180	AtTH-17	SH4	GT1-motif	GGTTAA	935	6	+	Arabidopsis thaliana	light responsive element
AT3G14180	AtTH-17	SH4	TCCC-motif	TCTCCCT	1598	7	+	Spinacia oleracea	part of a light responsive element
AT3G24490	AtTH-18	SH4	Box 4	ATTAAT	649	6	+	Petroselinum crispum	part of a conserved DNA module involved in light responsiveness
AT3G24490	AtTH-18	SH4	Box 4	ATTAAT	865	6	+	Petroselinum crispum	part of a conserved DNA module involved in light responsiveness
AT3G24490	AtTH-18	SH4	Box 4	ATTAAT	1182	6	-	Petroselinum crispum	part of a conserved DNA module involved in light responsiveness
AT3G24490	AtTH-18	SH4	Box 4	ATTAAT	1188	6	-	Petroselinum crispum	part of a conserved DNA module involved in light responsiveness
AT3G24490	AtTH-18	SH4	Box 4	ATTAAT	1680	6	-	Petroselinum crispum	part of a conserved DNA module involved in light responsiveness
AT3G24490	AtTH-18	SH4	Box 4	ATTAAT	1925	6	-	Petroselinum crispum	part of a conserved DNA module involved in light responsiveness
AT3G24490	AtTH-18	SH4	AE-box	AGAAACTT	182	8	+	Arabidopsis thaliana	part of a module for light response
AT3G24490	AtTH-18	SH4	AE-box	AGAAACAA	1196	8	-	Arabidopsis thaliana	part of a module for light response
AT3G24490	AtTH-18	SH4	AE-box	AGAAACAA	1589	8	+	Arabidopsis thaliana	part of a module for light response
AT3G24490	AtTH-18	SH4	circadian	CAAAGATATC	377	9	+	Lycopersicon esculentum	cis-acting regulatory element involved in circadian control
AT3G24490	AtTH-18	SH4	TCT-motif	TCTTAC	1280	6	+	Arabidopsis thaliana	part of a light responsive element
AT3G24490	AtTH-18	SH4	chs-CMA1a	TTACTTAA	1166	8	+	Daucus carota	part of a light responsive element
AT3G24860	AtTH-19	SIP1	CAT-box	GCCACT	114	6	-	Arabidopsis thaliana	cis-acting regulatory element related to meristem expression
AT3G24860	AtTH-19	SIP1	CAT-box	GCCACT	1019	6	+	Arabidopsis thaliana	cis-acting regulatory element related to meristem expression
AT3G24860	AtTH-19	SIP1	CAT-box	GCCACT	1386	6	-	Arabidopsis thaliana	cis-acting regulatory element related to meristem expression
AT3G24860	AtTH-19	SIP1	AE-box	AGAAACTT	681	8	+	Arabidopsis thaliana	part of a module for light response
AT3G24860	AtTH-19	SIP1	AE-box	AGAAACTT	1083	8	+	Arabidopsis thaliana	part of a module for light response
AT3G24860	AtTH-19	SIP1	TGA-element	AACGAC	440	6	-	Brassica oleracea	auxin-responsive element
AT3G24860	AtTH-19	SIP1	TGA-element	AACGAC	487	6	-	Brassica oleracea	auxin-responsive element
AT3G24860	AtTH-19	SIP1	CGTCA-motif	CGTCA	258	5	-	Hordeum vulgare	cis-acting regulatory element involved in the MeJA-responsiveness
AT3G24860	AtTH-19	SIP1	GARE-motif	TCTGTTG	573	7	+	Brassica oleracea	gibberellin-responsive element
AT3G24860	AtTH-19	SIP1	TCA-element	CCATCTTTTT	367	9	-	Nicotiana tabacum	cis-acting element involved in salicylic acid responsiveness
AT3G24860	AtTH-19	SIP1	TCA-element	CCATCTTTTT	1433	9	+	Nicotiana tabacum	cis-acting element involved in salicylic acid responsiveness
AT1G21200	AtTH-2	GTγ	CAT-box	GCCACT	1648	6	-	Arabidopsis thaliana	cis-acting regulatory element related to meristem expression
AT1G21200	AtTH-2	GTγ	Box 4	ATTAAT	378	6	+	Petroselinum crispum	part of a conserved DNA module involved in light responsiveness
AT1G21200	AtTH-2	GTγ	Box 4	ATTAAT	1185	6	-	Petroselinum crispum	part of a conserved DNA module involved in light responsiveness
AT1G21200	AtTH-2	GTγ	I-box	AAGATAAGGCT	234	10	+	Gossypium hirsutum	part of a light responsive element
AT1G21200	AtTH-2	GTγ	I-box	GTATAAGGCC	1810	9	-	Larix laricina	part of a light responsive element
AT1G21200	AtTH-2	GTγ	GT1-motif	GGTTAAT	451	7	+	Avena sativa	light responsive element
AT1G21200	AtTH-2	GTγ	GT1-motif	GGTTAA	1555	6	+	Arabidopsis thaliana	light responsive element
AT1G21200	AtTH-2	GTγ	GATA-motif	AAGATAAGATT	234	10	+	Arabidopsis thaliana	part of a light responsive element
AT1G21200	AtTH-2	GTγ	TCT-motif	TCTTAC	300	6	+	Arabidopsis thaliana	part of a light responsive element
AT1G21200	AtTH-2	GTγ	TCT-motif	TCTTAC	609	6	-	Arabidopsis thaliana	part of a light responsive element
AT1G21200	AtTH-2	GTγ	TCT-motif	TCTTAC	1162	6	+	Arabidopsis thaliana	part of a light responsive element
AT1G21200	AtTH-2	GTγ	TCT-motif	TCTTAC	1799	6	+	Arabidopsis thaliana	part of a light responsive element
AT3G25990	AtTH-20	GT-1	Box 4	ATTAAT	82	6	+	Petroselinum crispum	part of a conserved DNA module involved in light responsiveness
AT3G25990	AtTH-20	GT-1	Box 4	ATTAAT	236	6	+	Petroselinum crispum	part of a conserved DNA module involved in light responsiveness
AT3G25990	AtTH-20	GT-1	CGTCA-motif	CGTCA	531	5	+	Hordeum vulgare	cis-acting regulatory element involved in the MeJA-responsiveness
AT3G25990	AtTH-20	GT-1	MRE	AACCTAA	213	7	-	Petroselinum crispum	MYB binding site involved in light responsiveness
AT3G25990	AtTH-20	GT-1	GATA-motif	AAGATAAGATT	1890	10	-	Arabidopsis thaliana	part of a light responsive element
AT3G25990	AtTH-20	GT-1	GARE-motif	TCTGTTG	372	7	+	Brassica oleracea	gibberellin-responsive element
AT3G54390	AtTH-21	SIP1	TCT-motif	TCTTAC	1317	6	+	Arabidopsis thaliana	part of a light responsive element
AT3G54390	AtTH-21	SIP1	TCT-motif	TCTTAC	1344	6	-	Arabidopsis thaliana	part of a light responsive element
AT3G54390	AtTH-21	SIP1	GARE-motif	TCTGTTG	788	7	-	Brassica oleracea	gibberellin-responsive element
AT3G54390	AtTH-21	SIP1	MRE	AACCTAA	342	7	+	Petroselinum crispum	MYB binding site involved in light responsiveness
AT3G54390	AtTH-21	SIP1	MRE	AACCTAA	1596	7	-	Petroselinum crispum	MYB binding site involved in light responsiveness
AT3G54390	AtTH-21	SIP1	CGTCA-motif	CGTCA	642	5	-	Hordeum vulgare	cis-acting regulatory element involved in the MeJA-responsiveness
AT3G54390	AtTH-21	SIP1	CGTCA-motif	CGTCA	769	5	+	Hordeum vulgare	cis-acting regulatory element involved in the MeJA-responsiveness
AT3G54390	AtTH-21	SIP1	CGTCA-motif	CGTCA	1896	5	-	Hordeum vulgare	cis-acting regulatory element involved in the MeJA-responsiveness
AT3G54390	AtTH-21	SIP1	I-box	GTATAAGGCC	1930	9	+	Larix laricina	part of a light responsive element
AT3G54390	AtTH-21	SIP1	GT1-motif	GGTTAAT	1416	7	-	Avena sativa	light responsive element
AT3G54390	AtTH-21	SIP1	GT1-motif	GGTTAA	1417	6	-	Arabidopsis thaliana	light responsive element
AT3G58630	AtTH-22	SIP1	Box 4	ATTAAT	131	6	+	Petroselinum crispum	part of a conserved DNA module involved in light responsiveness
AT3G58630	AtTH-22	SIP1	I-box	cCATATCCAAT	1622	10	+	Flaveria trinervia	part of a light responsive element
AT3G58630	AtTH-22	SIP1	GT1-motif	GGTTAA	29	6	+	Arabidopsis thaliana	light responsive element
AT3G58630	AtTH-22	SIP1	GT1-motif	GGTTAA	519	6	-	Arabidopsis thaliana	light responsive element
AT3G58630	AtTH-22	SIP1	P-box	CCTTTTG	1124	7	-	Oryza sativa	gibberellin-responsive element
AT3G58630	AtTH-22	SIP1	GATA-motif	AAGATAAGATT	1973	10	-	Arabidopsis thaliana	part of a light responsive element
AT3G58630	AtTH-22	SIP1	TCT-motif	TCTTAC	1951	6	-	Arabidopsis thaliana	part of a light responsive element
AT3G58630	AtTH-22	SIP1	TCA-element	TCAGAAGAGG	774	9	-	Brassica oleracea	cis-acting element involved in salicylic acid responsiveness
AT4G31270	AtTH-23	SH4	TCT-motif	TCTTAC	251	6	-	Arabidopsis thaliana	part of a light responsive element
AT4G31270	AtTH-23	SH4	TCT-motif	TCTTAC	596	6	-	Arabidopsis thaliana	part of a light responsive element
AT4G31270	AtTH-23	SH4	TCT-motif	TCTTAC	680	6	-	Arabidopsis thaliana	part of a light responsive element
AT4G31270	AtTH-23	SH4	CGTCA-motif	CGTCA	1103	5	+	Hordeum vulgare	cis-acting regulatory element involved in the MeJA-responsiveness
AT4G31270	AtTH-23	SH4	CGTCA-motif	CGTCA	1444	5	+	Hordeum vulgare	cis-acting regulatory element involved in the MeJA-responsiveness
AT4G31270	AtTH-23	SH4	CGTCA-motif	CGTCA	1496	5	+	Hordeum vulgare	cis-acting regulatory element involved in the MeJA-responsiveness
AT4G31270	AtTH-23	SH4	MRE	AACCTAA	36	7	+	Petroselinum crispum	MYB binding site involved in light responsiveness
AT4G31270	AtTH-23	SH4	ATCT-motif	AATCTAATCC	1190	9	+	Pisum sativum	part of a conserved DNA module involved in light responsiveness
AT4G31270	AtTH-23	SH4	TCCC-motif	TCTCCCT	371	7	+	Spinacia oleracea	part of a light responsive element
AT4G31270	AtTH-23	SH4	TCCC-motif	TCTCCCT	901	7	+	Spinacia oleracea	part of a light responsive element
AT4G31270	AtTH-23	SH4	GT1-motif	GGTTAA	667	6	-	Arabidopsis thaliana	light responsive element
AT4G31270	AtTH-23	SH4	I-box	atGATAAGGTC	1730	10	+	Helianthus annuus	part of a light responsive element
AT4G31270	AtTH-23	SH4	AuxRR-core	GGTCCAT	266	7	-	Nicotiana tabacum	cis-acting regulatory element involved in auxin responsiveness
AT4G31270	AtTH-23	SH4	circadian	CAAAGATATC	1144	9	-	Lycopersicon esculentum	cis-acting regulatory element involved in circadian control
AT4G31270	AtTH-23	SH4	circadian	CAAAGATATC	1613	9	+	Lycopersicon esculentum	cis-acting regulatory element involved in circadian control
AT4G31270	AtTH-23	SH4	circadian	CAAAGATATC	1617	9	-	Lycopersicon esculentum	cis-acting regulatory element involved in circadian control
AT4G31270	AtTH-23	SH4	Box 4	ATTAAT	1830	6	-	Petroselinum crispum	part of a conserved DNA module involved in light responsiveness
AT4G31270	AtTH-23	SH4	AE-box	AGAAACAA	1130	8	-	Arabidopsis thaliana	part of a module for light response
AT4G31270	AtTH-23	SH4	AE-box	AGAAACAA	1219	8	-	Arabidopsis thaliana	part of a module for light response
AT4G31270	AtTH-23	SH4	TGA-element	AACGAC	847	6	-	Brassica oleracea	auxin-responsive element
AT5G01380	AtTH-24	GT-1	Box 4	ATTAAT	465	6	+	Petroselinum crispum	part of a conserved DNA module involved in light responsiveness
AT5G01380	AtTH-24	GT-1	Box 4	ATTAAT	993	6	+	Petroselinum crispum	part of a conserved DNA module involved in light responsiveness
AT5G01380	AtTH-24	GT-1	Box 4	ATTAAT	1994	6	-	Petroselinum crispum	part of a conserved DNA module involved in light responsiveness
AT5G01380	AtTH-24	GT-1	chs-CMA1a	TTACTTAA	1624	8	+	Daucus carota	part of a light responsive element
AT5G01380	AtTH-24	GT-1	TCT-motif	TCTTAC	540	6	-	Arabidopsis thaliana	part of a light responsive element
AT5G01380	AtTH-24	GT-1	TCT-motif	TCTTAC	639	6	+	Arabidopsis thaliana	part of a light responsive element
AT5G01380	AtTH-24	GT-1	CGTCA-motif	CGTCA	71	5	-	Hordeum vulgare	cis-acting regulatory element involved in the MeJA-responsiveness
AT5G01380	AtTH-24	GT-1	CGTCA-motif	CGTCA	758	5	-	Hordeum vulgare	cis-acting regulatory element involved in the MeJA-responsiveness
AT5G01380	AtTH-24	GT-1	CGTCA-motif	CGTCA	1363	5	-	Hordeum vulgare	cis-acting regulatory element involved in the MeJA-responsiveness
AT5G01380	AtTH-24	GT-1	MRE	AACCTAA	1220	7	-	Petroselinum crispum	MYB binding site involved in light responsiveness
AT5G01380	AtTH-24	GT-1	GATA-motif	GATAGGA	1062	7	+	Arabidopsis thaliana	part of a light responsive element
AT5G01380	AtTH-24	GT-1	GATA-motif	AAGATAAGATT	1896	10	-	Arabidopsis thaliana	part of a light responsive element
AT5G03680	AtTH-25	GT-2	chs-CMA1a	TTACTTAA	542	8	-	Daucus carota	part of a light responsive element
AT5G03680	AtTH-25	GT-2	TCT-motif	TCTTAC	70	6	+	Arabidopsis thaliana	part of a light responsive element
AT5G03680	AtTH-25	GT-2	CGTCA-motif	CGTCA	534	5	+	Hordeum vulgare	cis-acting regulatory element involved in the MeJA-responsiveness
AT5G03680	AtTH-25	GT-2	CGTCA-motif	CGTCA	747	5	+	Hordeum vulgare	cis-acting regulatory element involved in the MeJA-responsiveness
AT5G03680	AtTH-25	GT-2	CGTCA-motif	CGTCA	1332	5	+	Hordeum vulgare	cis-acting regulatory element involved in the MeJA-responsiveness
AT5G03680	AtTH-25	GT-2	MRE	AACCTAA	1453	7	-	Petroselinum crispum	MYB binding site involved in light responsiveness
AT5G03680	AtTH-25	GT-2	P-box	CCTTTTG	1296	7	-	Oryza sativa	gibberellin-responsive element
AT5G03680	AtTH-25	GT-2	P-box	CCTTTTG	1561	7	+	Oryza sativa	gibberellin-responsive element
AT5G03680	AtTH-25	GT-2	ATCT-motif	AATCTAATCC	148	9	-	Pisum sativum	part of a conserved DNA module involved in light responsiveness
AT5G03680	AtTH-25	GT-2	GT1-motif	GGTTAA	405	6	+	Arabidopsis thaliana	light responsive element
AT5G03680	AtTH-25	GT-2	GT1-motif	GTGTGTGAA	1188	9	-	Solanum tuberosum	light responsive element
AT5G03680	AtTH-25	GT-2	GT1-motif	GGTTAA	1313	6	+	Arabidopsis thaliana	light responsive element
AT5G03680	AtTH-25	GT-2	GT1-motif	GGTTAA	1315	6	-	Arabidopsis thaliana	light responsive element
AT5G03680	AtTH-25	GT-2	AE-box	AGAAACTT	1237	8	+	Arabidopsis thaliana	part of a module for light response
AT5G03680	AtTH-25	GT-2	CAT-box	GCCACT	1155	6	+	Arabidopsis thaliana	cis-acting regulatory element related to meristem expression
AT5G03680	AtTH-25	GT-2	Box 4	ATTAAT	223	6	+	Petroselinum crispum	part of a conserved DNA module involved in light responsiveness
AT5G03680	AtTH-25	GT-2	Box 4	ATTAAT	1440	6	-	Petroselinum crispum	part of a conserved DNA module involved in light responsiveness
AT5G05550	AtTH-26	SIP1	Box 4	ATTAAT	321	6	+	Petroselinum crispum	part of a conserved DNA module involved in light responsiveness
AT5G05550	AtTH-26	SIP1	I-box	cCATATCCAAT	1133	10	+	Flaveria trinervia	part of a light responsive element
AT5G05550	AtTH-26	SIP1	GATA-motif	GATAGGA	1410	7	+	Arabidopsis thaliana	part of a light responsive element
AT5G05550	AtTH-26	SIP1	GATA-motif	AAGATAAGATT	1694	10	+	Arabidopsis thaliana	part of a light responsive element
AT5G05550	AtTH-26	SIP1	CGTCA-motif	CGTCA	796	5	-	Hordeum vulgare	cis-acting regulatory element involved in the MeJA-responsiveness
AT5G05550	AtTH-26	SIP1	CGTCA-motif	CGTCA	1006	5	-	Hordeum vulgare	cis-acting regulatory element involved in the MeJA-responsiveness
AT5G05550	AtTH-26	SIP1	CGTCA-motif	CGTCA	1088	5	+	Hordeum vulgare	cis-acting regulatory element involved in the MeJA-responsiveness
AT5G05550	AtTH-26	SIP1	GARE-motif	TCTGTTG	875	7	-	Brassica oleracea	gibberellin-responsive element
AT5G05550	AtTH-26	SIP1	TCA-element	CCATCTTTTT	805	9	-	Nicotiana tabacum	cis-acting element involved in salicylic acid responsiveness
AT5G05550	AtTH-26	SIP1	TCT-motif	TCTTAC	1295	6	+	Arabidopsis thaliana	part of a light responsive element
AT5G28300	AtTH-27	GT-2	chs-CMA1a	TTACTTAA	1294	8	+	Daucus carota	part of a light responsive element
AT5G28300	AtTH-27	GT-2	TCT-motif	TCTTAC	119	6	-	Arabidopsis thaliana	part of a light responsive element
AT5G28300	AtTH-27	GT-2	TCT-motif	TCTTAC	899	6	-	Arabidopsis thaliana	part of a light responsive element
AT5G28300	AtTH-27	GT-2	CGTCA-motif	CGTCA	1	5	-	Hordeum vulgare	cis-acting regulatory element involved in the MeJA-responsiveness
AT5G28300	AtTH-27	GT-2	MRE	AACCTAA	1341	7	-	Petroselinum crispum	MYB binding site involved in light responsiveness
AT5G28300	AtTH-27	GT-2	GATA-motif	AAGATAAGATT	1646	10	+	Arabidopsis thaliana	part of a light responsive element
AT5G28300	AtTH-27	GT-2	GT1-motif	GGTTAA	638	6	-	Arabidopsis thaliana	light responsive element
AT5G28300	AtTH-27	GT-2	GT1-motif	GGTTAA	725	6	+	Arabidopsis thaliana	light responsive element
AT5G28300	AtTH-27	GT-2	GT1-motif	GGTTAAT	1164	7	-	Avena sativa	light responsive element
AT5G28300	AtTH-27	GT-2	GT1-motif	GGTTAA	1165	6	-	Arabidopsis thaliana	light responsive element
AT5G28300	AtTH-27	GT-2	GT1-motif	GGTTAA	1989	6	+	Arabidopsis thaliana	light responsive element
AT5G28300	AtTH-27	GT-2	TGA-element	AACGAC	10	6	+	Brassica oleracea	auxin-responsive element
AT5G28300	AtTH-27	GT-2	Box 4	ATTAAT	139	6	+	Petroselinum crispum	part of a conserved DNA module involved in light responsiveness
AT5G28300	AtTH-27	GT-2	Box 4	ATTAAT	342	6	+	Petroselinum crispum	part of a conserved DNA module involved in light responsiveness
AT5G28300	AtTH-27	GT-2	Box 4	ATTAAT	943	6	+	Petroselinum crispum	part of a conserved DNA module involved in light responsiveness
AT5G28300	AtTH-27	GT-2	Box 4	ATTAAT	1745	6	-	Petroselinum crispum	part of a conserved DNA module involved in light responsiveness
AT5G47660	AtTH-28	GT-2	circadian	CAAAGATATC	748	9	+	Lycopersicon esculentum	cis-acting regulatory element involved in circadian control
AT5G47660	AtTH-28	GT-2	GT1-motif	GGTTAAT	557	7	+	Avena sativa	light responsive element
AT5G47660	AtTH-28	GT-2	GT1-motif	GGTTAA	1809	6	+	Arabidopsis thaliana	light responsive element
AT5G47660	AtTH-28	GT-2	GT1-motif	GGTTAAT	1822	7	+	Avena sativa	light responsive element
AT5G47660	AtTH-28	GT-2	TCCC-motif	TCTCCCT	419	7	+	Spinacia oleracea	part of a light responsive element
AT5G47660	AtTH-28	GT-2	MRE	AACCTAA	333	7	+	Petroselinum crispum	MYB binding site involved in light responsiveness
AT5G47660	AtTH-28	GT-2	GATA-motif	AAGGATAAGG	1807	9	+	Solanum tuberosum	part of a light responsive element
AT5G47660	AtTH-28	GT-2	P-box	CCTTTTG	736	7	-	Oryza sativa	gibberellin-responsive element
AT5G63420	AtTH-29	GT-2	Box 4	ATTAAT	867	6	+	Petroselinum crispum	part of a conserved DNA module involved in light responsiveness
AT5G63420	AtTH-29	GT-2	Box 4	ATTAAT	916	6	+	Petroselinum crispum	part of a conserved DNA module involved in light responsiveness
AT5G63420	AtTH-29	GT-2	CAT-box	GCCACT	1966	6	-	Arabidopsis thaliana	cis-acting regulatory element related to meristem expression
AT5G63420	AtTH-29	GT-2	CAT-box	GCCACT	1970	6	+	Arabidopsis thaliana	cis-acting regulatory element related to meristem expression
AT5G63420	AtTH-29	GT-2	GATA-motif	AAGATAAGATT	1483	10	+	Arabidopsis thaliana	part of a light responsive element
AT5G63420	AtTH-29	GT-2	CGTCA-motif	CGTCA	1132	5	+	Hordeum vulgare	cis-acting regulatory element involved in the MeJA-responsiveness
AT5G63420	AtTH-29	GT-2	TCA-element	CCATCTTTTT	1058	9	-	Nicotiana tabacum	cis-acting element involved in salicylic acid responsiveness
AT5G63420	AtTH-29	GT-2	TCT-motif	TCTTAC	1378	6	+	Arabidopsis thaliana	part of a light responsive element
AT1G31310	AtTH-3	SH4	GT1-motif	GGTTAA	454	6	-	Arabidopsis thaliana	light responsive element
AT1G31310	AtTH-3	SH4	ATCT-motif	AATCTAATCC	994	9	+	Pisum sativum	part of a conserved DNA module involved in light responsiveness
AT1G31310	AtTH-3	SH4	Box 4	ATTAAT	640	6	+	Petroselinum crispum	part of a conserved DNA module involved in light responsiveness
AT1G31310	AtTH-3	SH4	Box 4	ATTAAT	861	6	+	Petroselinum crispum	part of a conserved DNA module involved in light responsiveness
AT1G31310	AtTH-3	SH4	TCA-element	CCATCTTTTT	16	9	-	Nicotiana tabacum	cis-acting element involved in salicylic acid responsiveness
AT1G31310	AtTH-3	SH4	TCA-element	CCATCTTTTT	1633	9	+	Nicotiana tabacum	cis-acting element involved in salicylic acid responsiveness
AT1G31310	AtTH-3	SH4	TCT-motif	TCTTAC	807	6	-	Arabidopsis thaliana	part of a light responsive element
AT1G31310	AtTH-3	SH4	MRE	AACCTAA	813	7	+	Petroselinum crispum	MYB binding site involved in light responsiveness
AT1G31310	AtTH-3	SH4	MRE	AACCTAA	1373	7	+	Petroselinum crispum	MYB binding site involved in light responsiveness
AT1G33240	AtTH-4	GT-2	Box 4	ATTAAT	615	6	+	Petroselinum crispum	part of a conserved DNA module involved in light responsiveness
AT1G33240	AtTH-4	GT-2	Box 4	ATTAAT	1533	6	-	Petroselinum crispum	part of a conserved DNA module involved in light responsiveness
AT1G33240	AtTH-4	GT-2	ATCT-motif	AATCTAATCC	196	9	-	Pisum sativum	part of a conserved DNA module involved in light responsiveness
AT1G33240	AtTH-4	GT-2	circadian	CAAAGATATC	123	9	-	Lycopersicon esculentum	cis-acting regulatory element involved in circadian control
AT1G33240	AtTH-4	GT-2	GATA-motif	AAGATAAGATT	195	10	+	Arabidopsis thaliana	part of a light responsive element
AT1G33240	AtTH-4	GT-2	CGTCA-motif	CGTCA	103	5	+	Hordeum vulgare	cis-acting regulatory element involved in the MeJA-responsiveness
AT1G33240	AtTH-4	GT-2	CGTCA-motif	CGTCA	1202	5	-	Hordeum vulgare	cis-acting regulatory element involved in the MeJA-responsiveness
AT1G33240	AtTH-4	GT-2	CGTCA-motif	CGTCA	1205	5	+	Hordeum vulgare	cis-acting regulatory element involved in the MeJA-responsiveness
AT1G33240	AtTH-4	GT-2	TCT-motif	TCTTAC	357	6	+	Arabidopsis thaliana	part of a light responsive element
AT1G54060	AtTH-5	SIP1	GT1-motif	GGTTAA	261	6	-	Arabidopsis thaliana	light responsive element
AT1G54060	AtTH-5	SIP1	GT1-motif	GGTTAA	308	6	+	Arabidopsis thaliana	light responsive element
AT1G54060	AtTH-5	SIP1	GT1-motif	GGTTAA	405	6	+	Arabidopsis thaliana	light responsive element
AT1G54060	AtTH-5	SIP1	GT1-motif	GGTTAA	467	6	+	Arabidopsis thaliana	light responsive element
AT1G54060	AtTH-5	SIP1	GT1-motif	GGTTAA	1085	6	-	Arabidopsis thaliana	light responsive element
AT1G54060	AtTH-5	SIP1	GT1-motif	GGTTAAT	1492	7	+	Avena sativa	light responsive element
AT1G54060	AtTH-5	SIP1	I-box	GTATAAGGCC	1812	9	-	Larix laricina	part of a light responsive element
AT1G54060	AtTH-5	SIP1	Box 4	ATTAAT	65	6	+	Petroselinum crispum	part of a conserved DNA module involved in light responsiveness
AT1G54060	AtTH-5	SIP1	Box 4	ATTAAT	154	6	+	Petroselinum crispum	part of a conserved DNA module involved in light responsiveness
AT1G54060	AtTH-5	SIP1	Box 4	ATTAAT	511	6	+	Petroselinum crispum	part of a conserved DNA module involved in light responsiveness
AT1G54060	AtTH-5	SIP1	Box 4	ATTAAT	597	6	+	Petroselinum crispum	part of a conserved DNA module involved in light responsiveness
AT1G54060	AtTH-5	SIP1	Box 4	ATTAAT	711	6	+	Petroselinum crispum	part of a conserved DNA module involved in light responsiveness
AT1G54060	AtTH-5	SIP1	TCT-motif	TCTTAC	299	6	-	Arabidopsis thaliana	part of a light responsive element
AT1G54060	AtTH-5	SIP1	GATA-motif	AAGATAAGATT	527	10	+	Arabidopsis thaliana	part of a light responsive element
AT1G54060	AtTH-5	SIP1	CGTCA-motif	CGTCA	1789	5	+	Hordeum vulgare	cis-acting regulatory element involved in the MeJA-responsiveness
AT1G54060	AtTH-5	SIP1	MRE	AACCTAA	974	7	-	Petroselinum crispum	MYB binding site involved in light responsiveness
AT1G54060	AtTH-5	SIP1	MRE	AACCTAA	1210	7	+	Petroselinum crispum	MYB binding site involved in light responsiveness
AT1G76870	AtTH-6	GTγ	GT1-motif	GGTTAA	896	6	-	Arabidopsis thaliana	light responsive element
AT1G76870	AtTH-6	GTγ	GT1-motif	GGTTAA	1251	6	-	Arabidopsis thaliana	light responsive element
AT1G76870	AtTH-6	GTγ	Box 4	ATTAAT	717	6	+	Petroselinum crispum	part of a conserved DNA module involved in light responsiveness
AT1G76870	AtTH-6	GTγ	Box 4	ATTAAT	1133	6	-	Petroselinum crispum	part of a conserved DNA module involved in light responsiveness
AT1G76870	AtTH-6	GTγ	Box 4	ATTAAT	1352	6	-	Petroselinum crispum	part of a conserved DNA module involved in light responsiveness
AT1G76870	AtTH-6	GTγ	AE-box	AGAAACAA	1611	8	+	Arabidopsis thaliana	part of a module for light response
AT1G76870	AtTH-6	GTγ	TGA-element	AACGAC	1193	6	+	Brassica oleracea	auxin-responsive element
AT1G76870	AtTH-6	GTγ	CAT-box	GCCACT	351	6	-	Arabidopsis thaliana	cis-acting regulatory element related to meristem expression
AT1G76870	AtTH-6	GTγ	GARE-motif	TCTGTTG	541	7	-	Brassica oleracea	gibberellin-responsive element
AT1G76870	AtTH-6	GTγ	TCT-motif	TCTTAC	1300	6	-	Arabidopsis thaliana	part of a light responsive element
AT1G76870	AtTH-6	GTγ	GATA-motif	AAGATAAGATT	1423	10	-	Arabidopsis thaliana	part of a light responsive element
AT1G76870	AtTH-6	GTγ	GATA-motif	AAGATAAGATT	1786	10	+	Arabidopsis thaliana	part of a light responsive element
AT1G76870	AtTH-6	GTγ	CGTCA-motif	CGTCA	764	5	-	Hordeum vulgare	cis-acting regulatory element involved in the MeJA-responsiveness
AT1G76870	AtTH-6	GTγ	MRE	AACCTAA	1894	7	-	Petroselinum crispum	MYB binding site involved in light responsiveness
AT1G76880	AtTH-7	GT-2	ATCT-motif	AATCTAATCC	280	9	+	Pisum sativum	part of a conserved DNA module involved in light responsiveness
AT1G76880	AtTH-7	GT-2	ATCT-motif	AATCTAATCC	1765	9	+	Pisum sativum	part of a conserved DNA module involved in light responsiveness
AT1G76880	AtTH-7	GT-2	GT1-motif	GGTTAA	719	6	+	Arabidopsis thaliana	light responsive element
AT1G76880	AtTH-7	GT-2	GT1-motif	GGTTAA	1391	6	-	Arabidopsis thaliana	light responsive element
AT1G76880	AtTH-7	GT-2	GT1-motif	GGTTAA	1580	6	-	Arabidopsis thaliana	light responsive element
AT1G76880	AtTH-7	GT-2	Box 4	ATTAAT	27	6	+	Petroselinum crispum	part of a conserved DNA module involved in light responsiveness
AT1G76880	AtTH-7	GT-2	Box 4	ATTAAT	71	6	+	Petroselinum crispum	part of a conserved DNA module involved in light responsiveness
AT1G76880	AtTH-7	GT-2	CAT-box	GCCACT	161	6	+	Arabidopsis thaliana	cis-acting regulatory element related to meristem expression
AT1G76880	AtTH-7	GT-2	TCA-element	CCATCTTTTT	204	9	+	Nicotiana tabacum	cis-acting element involved in salicylic acid responsiveness
AT1G76880	AtTH-7	GT-2	TCA-element	CCATCTTTTT	241	9	+	Nicotiana tabacum	cis-acting element involved in salicylic acid responsiveness
AT1G76880	AtTH-7	GT-2	TCT-motif	TCTTAC	541	6	+	Arabidopsis thaliana	part of a light responsive element
AT1G76880	AtTH-7	GT-2	TCT-motif	TCTTAC	1798	6	-	Arabidopsis thaliana	part of a light responsive element
AT1G76880	AtTH-7	GT-2	GATA-motif	GATAGGG	239	7	-	Pisum sativum	part of a light responsive element
AT1G76880	AtTH-7	GT-2	GATA-motif	AAGATAAGATT	1434	10	-	Arabidopsis thaliana	part of a light responsive element
AT1G76890	AtTH-8	GT-2	TCT-motif	TCTTAC	51	6	-	Arabidopsis thaliana	part of a light responsive element
AT1G76890	AtTH-8	GT-2	chs-CMA1a	TTACTTAA	1564	8	-	Daucus carota	part of a light responsive element
AT1G76890	AtTH-8	GT-2	TCA-element	CCATCTTTTT	148	9	+	Nicotiana tabacum	cis-acting element involved in salicylic acid responsiveness
AT1G76890	AtTH-8	GT-2	TCA-element	CCATCTTTTT	390	9	-	Nicotiana tabacum	cis-acting element involved in salicylic acid responsiveness
AT1G76890	AtTH-8	GT-2	CGTCA-motif	CGTCA	532	5	-	Hordeum vulgare	cis-acting regulatory element involved in the MeJA-responsiveness
AT1G76890	AtTH-8	GT-2	CGTCA-motif	CGTCA	1010	5	+	Hordeum vulgare	cis-acting regulatory element involved in the MeJA-responsiveness
AT1G76890	AtTH-8	GT-2	CGTCA-motif	CGTCA	1086	5	-	Hordeum vulgare	cis-acting regulatory element involved in the MeJA-responsiveness
AT1G76890	AtTH-8	GT-2	MRE	AACCTAA	1504	7	+	Petroselinum crispum	MYB binding site involved in light responsiveness
AT1G76890	AtTH-8	GT-2	GATA-motif	GATAGGG	1260	7	-	Pisum sativum	part of a light responsive element
AT1G76890	AtTH-8	GT-2	AE-box	AGAAACAA	290	8	-	Arabidopsis thaliana	part of a module for light response
AT1G76890	AtTH-8	GT-2	AE-box	AGAAACAA	720	8	+	Arabidopsis thaliana	part of a module for light response
AT1G76890	AtTH-8	GT-2	Box 4	ATTAAT	71	6	+	Petroselinum crispum	part of a conserved DNA module involved in light responsiveness
AT1G76890	AtTH-8	GT-2	Box 4	ATTAAT	967	6	+	Petroselinum crispum	part of a conserved DNA module involved in light responsiveness
AT1G76890	AtTH-8	GT-2	Box 4	ATTAAT	1371	6	-	Petroselinum crispum	part of a conserved DNA module involved in light responsiveness
AT1G76890	AtTH-8	GT-2	Box 4	ATTAAT	1784	6	-	Petroselinum crispum	part of a conserved DNA module involved in light responsiveness
AT2G33550	AtTH-9	SH4	TCT-motif	TCTTAC	695	6	-	Arabidopsis thaliana	part of a light responsive element
AT2G33550	AtTH-9	SH4	TCT-motif	TCTTAC	784	6	+	Arabidopsis thaliana	part of a light responsive element
AT2G33550	AtTH-9	SH4	TCT-motif	TCTTAC	1043	6	+	Arabidopsis thaliana	part of a light responsive element
AT2G33550	AtTH-9	SH4	CGTCA-motif	CGTCA	1140	5	+	Hordeum vulgare	cis-acting regulatory element involved in the MeJA-responsiveness
AT2G33550	AtTH-9	SH4	CGTCA-motif	CGTCA	1168	5	+	Hordeum vulgare	cis-acting regulatory element involved in the MeJA-responsiveness
AT2G33550	AtTH-9	SH4	circadian	CAAAGATATC	1021	9	-	Lycopersicon esculentum	cis-acting regulatory element involved in circadian control
AT2G33550	AtTH-9	SH4	GT1-motif	GGTTAAT	136	7	-	Avena sativa	light responsive element
AT2G33550	AtTH-9	SH4	GT1-motif	GGTTAA	137	6	-	Arabidopsis thaliana	light responsive element
AT2G33550	AtTH-9	SH4	GT1-motif	GGTTAAT	1620	7	-	Avena sativa	light responsive element
AT2G33550	AtTH-9	SH4	GT1-motif	GGTTAA	1621	6	-	Arabidopsis thaliana	light responsive element
AT2G33550	AtTH-9	SH4	CAT-box	GCCACT	390	6	-	Arabidopsis thaliana	cis-acting regulatory element related to meristem expression
AT2G33550	AtTH-9	SH4	AE-box	AGAAACAA	80	8	-	Arabidopsis thaliana	part of a module for light response
AT2G33550	AtTH-9	SH4	Box 4	ATTAAT	43	6	+	Petroselinum crispum	part of a conserved DNA module involved in light responsiveness
AT2G33550	AtTH-9	SH4	Box 4	ATTAAT	434	6	+	Petroselinum crispum	part of a conserved DNA module involved in light responsiveness
AT2G33550	AtTH-9	SH4	Box 4	ATTAAT	450	6	+	Petroselinum crispum	part of a conserved DNA module involved in light responsiveness
AT2G33550	AtTH-9	SH4	Box 4	ATTAAT	1767	6	-	Petroselinum crispum	part of a conserved DNA module involved in light responsiveness
BcaB01g00198	BcaTH-1	SIP1	AE-box	AGAAACTT	1725	8	-	Arabidopsis thaliana	part of a module for light response
BcaB01g00198	BcaTH-1	SIP1	TCT-motif	TCTTAC	591	6	+	Arabidopsis thaliana	part of a light responsive element
BcaB01g00198	BcaTH-1	SIP1	TCT-motif	TCTTAC	985	6	-	Arabidopsis thaliana	part of a light responsive element
BcaB01g00198	BcaTH-1	SIP1	TCCC-motif	TCTCCCT	1934	7	+	Spinacia oleracea	part of a light responsive element
BcaB01g00198	BcaTH-1	SIP1	P-box	CCTTTTG	1336	7	+	Oryza sativa	gibberellin-responsive element
BcaB01g00198	BcaTH-1	SIP1	CGTCA-motif	CGTCA	346	5	+	Hordeum vulgare	cis-acting regulatory element involved in the MeJA-responsiveness
BcaB01g00198	BcaTH-1	SIP1	CGTCA-motif	CGTCA	1752	5	-	Hordeum vulgare	cis-acting regulatory element involved in the MeJA-responsiveness
BcaB02g07079	BcaTH-10	GTγ	CGTCA-motif	CGTCA	266	5	+	Hordeum vulgare	cis-acting regulatory element involved in the MeJA-responsiveness
BcaB02g07079	BcaTH-10	GTγ	CAT-box	GCCACT	628	6	-	Arabidopsis thaliana	cis-acting regulatory element related to meristem expression
BcaB02g07079	BcaTH-10	GTγ	CAT-box	GCCACT	642	6	-	Arabidopsis thaliana	cis-acting regulatory element related to meristem expression
BcaB02g07079	BcaTH-10	GTγ	GT1-motif	GGTTAA	823	6	-	Arabidopsis thaliana	light responsive element
BcaB02g07079	BcaTH-10	GTγ	GT1-motif	GGTTAA	851	6	+	Arabidopsis thaliana	light responsive element
BcaB02g07079	BcaTH-10	GTγ	MRE	AACCTAA	366	7	+	Petroselinum crispum	MYB binding site involved in light responsiveness
BcaB02g07079	BcaTH-10	GTγ	I-box	cCATATCCAAT	1580	10	-	Flaveria trinervia	part of a light responsive element
BcaB02g07079	BcaTH-10	GTγ	circadian	CAAAGATATC	1895	9	-	Lycopersicon esculentum	cis-acting regulatory element involved in circadian control
BcaB02g07079	BcaTH-10	GTγ	TCT-motif	TCTTAC	1885	6	+	Arabidopsis thaliana	part of a light responsive element
BcaB02g07079	BcaTH-10	GTγ	TCT-motif	TCTTAC	1995	6	+	Arabidopsis thaliana	part of a light responsive element
BcaB02g07080	BcaTH-11	GT-2	GATA-motif	AAGGATAAGG	389	9	-	Solanum tuberosum	part of a light responsive element
BcaB02g07080	BcaTH-11	GT-2	GARE-motif	TCTGTTG	504	7	-	Brassica oleracea	gibberellin-responsive element
BcaB02g07080	BcaTH-11	GT-2	Box 4	ATTAAT	208	6	+	Petroselinum crispum	part of a conserved DNA module involved in light responsiveness
BcaB02g07080	BcaTH-11	GT-2	Box 4	ATTAAT	1592	6	-	Petroselinum crispum	part of a conserved DNA module involved in light responsiveness
BcaB02g07080	BcaTH-11	GT-2	ATCT-motif	AATCTAATCC	198	9	-	Pisum sativum	part of a conserved DNA module involved in light responsiveness
BcaB02g07080	BcaTH-11	GT-2	ATCT-motif	AATCTAATCC	896	9	+	Pisum sativum	part of a conserved DNA module involved in light responsiveness
BcaB02g07080	BcaTH-11	GT-2	AE-box	AGAAACAA	1479	8	+	Arabidopsis thaliana	part of a module for light response
BcaB02g07080	BcaTH-11	GT-2	TCT-motif	TCTTAC	477	6	-	Arabidopsis thaliana	part of a light responsive element
BcaB02g07081	BcaTH-12	GT-2	TCA-element	CCATCTTTTT	1466	9	+	Nicotiana tabacum	cis-acting element involved in salicylic acid responsiveness
BcaB02g07081	BcaTH-12	GT-2	CAT-box	GCCACT	533	6	-	Arabidopsis thaliana	cis-acting regulatory element related to meristem expression
BcaB02g07081	BcaTH-12	GT-2	GATA-motif	GATAGGA	182	7	-	Arabidopsis thaliana	part of a light responsive element
BcaB02g07081	BcaTH-12	GT-2	CGTCA-motif	CGTCA	25	5	-	Hordeum vulgare	cis-acting regulatory element involved in the MeJA-responsiveness
BcaB02g07081	BcaTH-12	GT-2	ATCT-motif	AATCTAATCC	175	9	+	Pisum sativum	part of a conserved DNA module involved in light responsiveness
BcaB02g07081	BcaTH-12	GT-2	GT1-motif	GGTTAA	86	6	+	Arabidopsis thaliana	light responsive element
BcaB02g07081	BcaTH-12	GT-2	GT1-motif	GGTTAA	88	6	-	Arabidopsis thaliana	light responsive element
BcaB02g07081	BcaTH-12	GT-2	Box 4	ATTAAT	382	6	+	Petroselinum crispum	part of a conserved DNA module involved in light responsiveness
BcaB02g07081	BcaTH-12	GT-2	Box 4	ATTAAT	1396	6	-	Petroselinum crispum	part of a conserved DNA module involved in light responsiveness
BcaB02g07081	BcaTH-12	GT-2	Box 4	ATTAAT	1939	6	-	Petroselinum crispum	part of a conserved DNA module involved in light responsiveness
BcaB02g07505	BcaTH-13	SIP1	CGTCA-motif	CGTCA	9	5	+	Hordeum vulgare	cis-acting regulatory element involved in the MeJA-responsiveness
BcaB02g07505	BcaTH-13	SIP1	CGTCA-motif	CGTCA	725	5	-	Hordeum vulgare	cis-acting regulatory element involved in the MeJA-responsiveness
BcaB02g07505	BcaTH-13	SIP1	CGTCA-motif	CGTCA	1945	5	+	Hordeum vulgare	cis-acting regulatory element involved in the MeJA-responsiveness
BcaB02g07505	BcaTH-13	SIP1	P-box	CCTTTTG	1899	7	+	Oryza sativa	gibberellin-responsive element
BcaB02g07505	BcaTH-13	SIP1	GATA-motif	AAGATAAGATT	1122	10	-	Arabidopsis thaliana	part of a light responsive element
BcaB02g07505	BcaTH-13	SIP1	TGA-element	AACGAC	1989	6	-	Brassica oleracea	auxin-responsive element
BcaB02g07505	BcaTH-13	SIP1	TCCC-motif	TCTCCCT	499	7	-	Spinacia oleracea	part of a light responsive element
BcaB02g07505	BcaTH-13	SIP1	MRE	AACCTAA	949	7	-	Petroselinum crispum	MYB binding site involved in light responsiveness
BcaB02g07505	BcaTH-13	SIP1	GT1-motif	GGTTAA	77	6	-	Arabidopsis thaliana	light responsive element
BcaB02g07505	BcaTH-13	SIP1	GT1-motif	GGTTAAT	269	7	-	Avena sativa	light responsive element
BcaB02g07505	BcaTH-13	SIP1	GT1-motif	GGTTAA	270	6	-	Arabidopsis thaliana	light responsive element
BcaB02g07505	BcaTH-13	SIP1	GT1-motif	GTGTGTGAA	298	9	-	Solanum tuberosum	light responsive element
BcaB02g07505	BcaTH-13	SIP1	TCT-motif	TCTTAC	1451	6	+	Arabidopsis thaliana	part of a light responsive element
BcaB02g08252	BcaTH-14	SIP1	CGTCA-motif	CGTCA	141	5	-	Hordeum vulgare	cis-acting regulatory element involved in the MeJA-responsiveness
BcaB02g08252	BcaTH-14	SIP1	CGTCA-motif	CGTCA	1940	5	+	Hordeum vulgare	cis-acting regulatory element involved in the MeJA-responsiveness
BcaB02g08252	BcaTH-14	SIP1	GT1-motif	GGTTAA	317	6	-	Arabidopsis thaliana	light responsive element
BcaB02g08252	BcaTH-14	SIP1	GT1-motif	GGTTAA	1332	6	+	Arabidopsis thaliana	light responsive element
BcaB02g08252	BcaTH-14	SIP1	Box 4	ATTAAT	1323	6	-	Petroselinum crispum	part of a conserved DNA module involved in light responsiveness
BcaB02g08252	BcaTH-14	SIP1	TCT-motif	TCTTAC	2	6	+	Arabidopsis thaliana	part of a light responsive element
BcaB02g08252	BcaTH-14	SIP1	TCT-motif	TCTTAC	1282	6	+	Arabidopsis thaliana	part of a light responsive element
BcaB02g08252	BcaTH-14	SIP1	AE-box	AGAAACTT	706	8	+	Arabidopsis thaliana	part of a module for light response
BcaB02g08252	BcaTH-14	SIP1	AE-box	AGAAACAA	867	8	+	Arabidopsis thaliana	part of a module for light response
BcaB02g08851	BcaTH-15	SIP1	AE-box	AGAAACAA	513	8	+	Arabidopsis thaliana	part of a module for light response
BcaB02g08851	BcaTH-15	SIP1	AE-box	AGAAACAA	727	8	+	Arabidopsis thaliana	part of a module for light response
BcaB02g08851	BcaTH-15	SIP1	TCT-motif	TCTTAC	1284	6	-	Arabidopsis thaliana	part of a light responsive element
BcaB02g08851	BcaTH-15	SIP1	TCT-motif	TCTTAC	1392	6	-	Arabidopsis thaliana	part of a light responsive element
BcaB02g08851	BcaTH-15	SIP1	Box 4	ATTAAT	371	6	+	Petroselinum crispum	part of a conserved DNA module involved in light responsiveness
BcaB02g08851	BcaTH-15	SIP1	Box 4	ATTAAT	375	6	+	Petroselinum crispum	part of a conserved DNA module involved in light responsiveness
BcaB02g08851	BcaTH-15	SIP1	I-box	gGATAAGGTG	1883	10	-	Zea mays	part of a light responsive element
BcaB02g08851	BcaTH-15	SIP1	I-box	ccttatcct	1885	9	+	Arabidopsis thaliana	part of a light responsive element
BcaB02g08851	BcaTH-15	SIP1	I-box	AGATAAGG	1923	8	-	Triticum aestivum	part of a light responsive element
BcaB02g08851	BcaTH-15	SIP1	TCCC-motif	TCTCCCT	754	7	+	Spinacia oleracea	part of a light responsive element
BcaB02g08851	BcaTH-15	SIP1	TCCC-motif	TCTCCCT	1919	7	+	Spinacia oleracea	part of a light responsive element
BcaB02g08851	BcaTH-15	SIP1	GT1-motif	GGTTAA	65	6	-	Arabidopsis thaliana	light responsive element
BcaB02g08851	BcaTH-15	SIP1	GT1-motif	GGTTAA	307	6	-	Arabidopsis thaliana	light responsive element
BcaB02g08851	BcaTH-15	SIP1	TCA-element	CCATCTTTTT	1467	9	-	Nicotiana tabacum	cis-acting element involved in salicylic acid responsiveness
BcaB02g08851	BcaTH-15	SIP1	GATA-motif	GATAGGA	594	7	-	Arabidopsis thaliana	part of a light responsive element
BcaB02g08851	BcaTH-15	SIP1	GATA-motif	AAGGATAAGG	1885	9	-	Solanum tuberosum	part of a light responsive element
BcaB02g08851	BcaTH-15	SIP1	CGTCA-motif	CGTCA	436	5	+	Hordeum vulgare	cis-acting regulatory element involved in the MeJA-responsiveness
BcaB02g08851	BcaTH-15	SIP1	CGTCA-motif	CGTCA	935	5	-	Hordeum vulgare	cis-acting regulatory element involved in the MeJA-responsiveness
BcaB02g08851	BcaTH-15	SIP1	CGTCA-motif	CGTCA	1709	5	+	Hordeum vulgare	cis-acting regulatory element involved in the MeJA-responsiveness
BcaB02g08851	BcaTH-15	SIP1	CGTCA-motif	CGTCA	1807	5	-	Hordeum vulgare	cis-acting regulatory element involved in the MeJA-responsiveness
BcaB02g08851	BcaTH-15	SIP1	AuxRR-core	GGTCCAT	1101	7	+	Nicotiana tabacum	cis-acting regulatory element involved in auxin responsiveness
BcaB02g09213	BcaTH-16	GT-1	TCA-element	CCATCTTTTT	174	9	+	Nicotiana tabacum	cis-acting element involved in salicylic acid responsiveness
BcaB02g09213	BcaTH-16	GT-1	CGTCA-motif	CGTCA	967	5	+	Hordeum vulgare	cis-acting regulatory element involved in the MeJA-responsiveness
BcaB02g09213	BcaTH-16	GT-1	CGTCA-motif	CGTCA	984	5	+	Hordeum vulgare	cis-acting regulatory element involved in the MeJA-responsiveness
BcaB02g09213	BcaTH-16	GT-1	TGA-element	AACGAC	1638	6	+	Brassica oleracea	auxin-responsive element
BcaB02g09213	BcaTH-16	GT-1	AE-box	AGAAACAA	1961	8	-	Arabidopsis thaliana	part of a module for light response
BcaB02g09213	BcaTH-16	GT-1	GARE-motif	TCTGTTG	1156	7	+	Brassica oleracea	gibberellin-responsive element
BcaB02g09213	BcaTH-16	GT-1	Box 4	ATTAAT	9	6	+	Petroselinum crispum	part of a conserved DNA module involved in light responsiveness
BcaB02g09213	BcaTH-16	GT-1	Box 4	ATTAAT	990	6	+	Petroselinum crispum	part of a conserved DNA module involved in light responsiveness
BcaB02g09213	BcaTH-16	GT-1	GT1-motif	GGTTAA	147	6	-	Arabidopsis thaliana	light responsive element
BcaB02g09213	BcaTH-16	GT-1	I-box	AAGATAAGGCT	868	10	+	Gossypium hirsutum	part of a light responsive element
BcaB02g10573	BcaTH-17	SH4	TGA-element	AACGAC	1024	6	-	Brassica oleracea	auxin-responsive element
BcaB02g10573	BcaTH-17	SH4	ATCT-motif	AATCTAATCC	1935	9	+	Pisum sativum	part of a conserved DNA module involved in light responsiveness
BcaB02g10573	BcaTH-17	SH4	GT1-motif	GGTTAA	1746	6	+	Arabidopsis thaliana	light responsive element
BcaB02g10573	BcaTH-17	SH4	Box 4	ATTAAT	383	6	+	Petroselinum crispum	part of a conserved DNA module involved in light responsiveness
BcaB02g10573	BcaTH-17	SH4	Box 4	ATTAAT	549	6	+	Petroselinum crispum	part of a conserved DNA module involved in light responsiveness
BcaB02g10573	BcaTH-17	SH4	Box 4	ATTAAT	1148	6	-	Petroselinum crispum	part of a conserved DNA module involved in light responsiveness
BcaB02g10573	BcaTH-17	SH4	Box 4	ATTAAT	1358	6	-	Petroselinum crispum	part of a conserved DNA module involved in light responsiveness
BcaB02g10573	BcaTH-17	SH4	Box 4	ATTAAT	1442	6	-	Petroselinum crispum	part of a conserved DNA module involved in light responsiveness
BcaB02g10573	BcaTH-17	SH4	TCT-motif	TCTTAC	211	6	+	Arabidopsis thaliana	part of a light responsive element
BcaB02g10864	BcaTH-18	SIP1	TCCC-motif	TCTCCCT	468	7	-	Spinacia oleracea	part of a light responsive element
BcaB02g10864	BcaTH-18	SIP1	GT1-motif	GGTTAA	804	6	+	Arabidopsis thaliana	light responsive element
BcaB02g10864	BcaTH-18	SIP1	I-box	AGATAAGG	125	8	+	Triticum aestivum	part of a light responsive element
BcaB02g10864	BcaTH-18	SIP1	I-box	AGATAAGG	193	8	-	Triticum aestivum	part of a light responsive element
BcaB02g10864	BcaTH-18	SIP1	I-box	AGATAAGG	1852	8	+	Triticum aestivum	part of a light responsive element
BcaB02g10864	BcaTH-18	SIP1	I-box	AGATAAGG	1920	8	-	Triticum aestivum	part of a light responsive element
BcaB02g10864	BcaTH-18	SIP1	GARE-motif	TCTGTTG	441	7	-	Brassica oleracea	gibberellin-responsive element
BcaB02g10864	BcaTH-18	SIP1	TCT-motif	TCTTAC	638	6	-	Arabidopsis thaliana	part of a light responsive element
BcaB02g10864	BcaTH-18	SIP1	AE-box	AGAAACAA	1507	8	+	Arabidopsis thaliana	part of a module for light response
BcaB02g10864	BcaTH-18	SIP1	TGA-element	AACGAC	1352	6	-	Brassica oleracea	auxin-responsive element
BcaB02g10864	BcaTH-18	SIP1	TGA-element	AACGAC	1603	6	+	Brassica oleracea	auxin-responsive element
BcaB02g10864	BcaTH-18	SIP1	AuxRR-core	GGTCCAT	1611	7	-	Nicotiana tabacum	cis-acting regulatory element involved in auxin responsiveness
BcaB02g10864	BcaTH-18	SIP1	CGTCA-motif	CGTCA	140	5	+	Hordeum vulgare	cis-acting regulatory element involved in the MeJA-responsiveness
BcaB02g10864	BcaTH-18	SIP1	CGTCA-motif	CGTCA	357	5	+	Hordeum vulgare	cis-acting regulatory element involved in the MeJA-responsiveness
BcaB02g10864	BcaTH-18	SIP1	CGTCA-motif	CGTCA	604	5	+	Hordeum vulgare	cis-acting regulatory element involved in the MeJA-responsiveness
BcaB02g10864	BcaTH-18	SIP1	CGTCA-motif	CGTCA	799	5	+	Hordeum vulgare	cis-acting regulatory element involved in the MeJA-responsiveness
BcaB02g10864	BcaTH-18	SIP1	CGTCA-motif	CGTCA	903	5	-	Hordeum vulgare	cis-acting regulatory element involved in the MeJA-responsiveness
BcaB02g10864	BcaTH-18	SIP1	CGTCA-motif	CGTCA	1402	5	+	Hordeum vulgare	cis-acting regulatory element involved in the MeJA-responsiveness
BcaB02g10864	BcaTH-18	SIP1	CGTCA-motif	CGTCA	1867	5	+	Hordeum vulgare	cis-acting regulatory element involved in the MeJA-responsiveness
BcaB02g10864	BcaTH-18	SIP1	GATA-motif	AAGGATAAGG	123	9	+	Solanum tuberosum	part of a light responsive element
BcaB02g10864	BcaTH-18	SIP1	GATA-motif	AAGGATAAGG	1850	9	+	Solanum tuberosum	part of a light responsive element
BcaB02g10864	BcaTH-18	SIP1	TCA-element	CCATCTTTTT	1108	9	-	Nicotiana tabacum	cis-acting element involved in salicylic acid responsiveness
BcaB02g10866	BcaTH-19	SIP1	GT1-motif	GGTTAA	542	6	-	Arabidopsis thaliana	light responsive element
BcaB02g10866	BcaTH-19	SIP1	MRE	AACCTAA	136	7	+	Petroselinum crispum	MYB binding site involved in light responsiveness
BcaB02g10866	BcaTH-19	SIP1	MRE	AACCTAA	858	7	+	Petroselinum crispum	MYB binding site involved in light responsiveness
BcaB02g10866	BcaTH-19	SIP1	MRE	AACCTAA	881	7	+	Petroselinum crispum	MYB binding site involved in light responsiveness
BcaB02g10866	BcaTH-19	SIP1	MRE	AACCTAA	1527	7	+	Petroselinum crispum	MYB binding site involved in light responsiveness
BcaB02g10866	BcaTH-19	SIP1	TCCC-motif	TCTCCCT	709	7	-	Spinacia oleracea	part of a light responsive element
BcaB02g10866	BcaTH-19	SIP1	ATCT-motif	AATCTAATCC	897	9	+	Pisum sativum	part of a conserved DNA module involved in light responsiveness
BcaB02g10866	BcaTH-19	SIP1	I-box	AGATAAGG	1852	8	+	Triticum aestivum	part of a light responsive element
BcaB02g10866	BcaTH-19	SIP1	I-box	AGATAAGG	1920	8	-	Triticum aestivum	part of a light responsive element
BcaB02g10866	BcaTH-19	SIP1	Box 4	ATTAAT	483	6	+	Petroselinum crispum	part of a conserved DNA module involved in light responsiveness
BcaB02g10866	BcaTH-19	SIP1	Box 4	ATTAAT	497	6	+	Petroselinum crispum	part of a conserved DNA module involved in light responsiveness
BcaB02g10866	BcaTH-19	SIP1	Box 4	ATTAAT	1318	6	-	Petroselinum crispum	part of a conserved DNA module involved in light responsiveness
BcaB02g10866	BcaTH-19	SIP1	AuxRR-core	GGTCCAT	1608	7	-	Nicotiana tabacum	cis-acting regulatory element involved in auxin responsiveness
BcaB02g10866	BcaTH-19	SIP1	P-box	CCTTTTG	1486	7	-	Oryza sativa	gibberellin-responsive element
BcaB02g10866	BcaTH-19	SIP1	CGTCA-motif	CGTCA	1113	5	-	Hordeum vulgare	cis-acting regulatory element involved in the MeJA-responsiveness
BcaB02g10866	BcaTH-19	SIP1	CGTCA-motif	CGTCA	1442	5	+	Hordeum vulgare	cis-acting regulatory element involved in the MeJA-responsiveness
BcaB02g10866	BcaTH-19	SIP1	CGTCA-motif	CGTCA	1867	5	+	Hordeum vulgare	cis-acting regulatory element involved in the MeJA-responsiveness
BcaB02g10866	BcaTH-19	SIP1	GATA-motif	AAGGATAAGG	1540	9	+	Solanum tuberosum	part of a light responsive element
BcaB02g10866	BcaTH-19	SIP1	GATA-motif	AAGGATAAGG	1850	9	+	Solanum tuberosum	part of a light responsive element
BcaB01g00199	BcaTH-2	SIP1	TCA-element	CCATCTTTTT	1353	9	-	Nicotiana tabacum	cis-acting element involved in salicylic acid responsiveness
BcaB01g00199	BcaTH-2	SIP1	CGTCA-motif	CGTCA	1639	5	+	Hordeum vulgare	cis-acting regulatory element involved in the MeJA-responsiveness
BcaB01g00199	BcaTH-2	SIP1	AE-box	AGAAACAA	1233	8	-	Arabidopsis thaliana	part of a module for light response
BcaB01g00199	BcaTH-2	SIP1	AE-box	AGAAACTT	1747	8	-	Arabidopsis thaliana	part of a module for light response
BcaB01g00199	BcaTH-2	SIP1	Box 4	ATTAAT	5	6	+	Petroselinum crispum	part of a conserved DNA module involved in light responsiveness
BcaB03g12686	BcaTH-20	SH4	GT1-motif	GGTTAA	230	6	+	Arabidopsis thaliana	light responsive element
BcaB03g12686	BcaTH-20	SH4	GT1-motif	GGTTAA	1945	6	+	Arabidopsis thaliana	light responsive element
BcaB03g12686	BcaTH-20	SH4	GT1-motif	GGTTAA	1967	6	-	Arabidopsis thaliana	light responsive element
BcaB03g12686	BcaTH-20	SH4	I-box	GTATAAGGCC	1486	9	-	Larix laricina	part of a light responsive element
BcaB03g12686	BcaTH-20	SH4	GARE-motif	TCTGTTG	99	7	-	Brassica oleracea	gibberellin-responsive element
BcaB03g12686	BcaTH-20	SH4	Box 4	ATTAAT	259	6	+	Petroselinum crispum	part of a conserved DNA module involved in light responsiveness
BcaB03g12686	BcaTH-20	SH4	Box 4	ATTAAT	829	6	+	Petroselinum crispum	part of a conserved DNA module involved in light responsiveness
BcaB03g12686	BcaTH-20	SH4	Box 4	ATTAAT	863	6	+	Petroselinum crispum	part of a conserved DNA module involved in light responsiveness
BcaB03g12686	BcaTH-20	SH4	circadian	CAAAGATATC	769	9	-	Lycopersicon esculentum	cis-acting regulatory element involved in circadian control
BcaB03g12686	BcaTH-20	SH4	AE-box	AGAAACAA	546	8	-	Arabidopsis thaliana	part of a module for light response
BcaB03g12686	BcaTH-20	SH4	AE-box	AGAAACAA	749	8	-	Arabidopsis thaliana	part of a module for light response
BcaB03g12686	BcaTH-20	SH4	AuxRR-core	GGTCCAT	714	7	+	Nicotiana tabacum	cis-acting regulatory element involved in auxin responsiveness
BcaB03g12686	BcaTH-20	SH4	TGA-element	AACGAC	491	6	+	Brassica oleracea	auxin-responsive element
BcaB03g12686	BcaTH-20	SH4	TGA-element	AACGAC	1613	6	-	Brassica oleracea	auxin-responsive element
BcaB03g12686	BcaTH-20	SH4	CGTCA-motif	CGTCA	722	5	+	Hordeum vulgare	cis-acting regulatory element involved in the MeJA-responsiveness
BcaB03g12686	BcaTH-20	SH4	CGTCA-motif	CGTCA	729	5	-	Hordeum vulgare	cis-acting regulatory element involved in the MeJA-responsiveness
BcaB03g12686	BcaTH-20	SH4	CGTCA-motif	CGTCA	1141	5	+	Hordeum vulgare	cis-acting regulatory element involved in the MeJA-responsiveness
BcaB03g12686	BcaTH-20	SH4	CGTCA-motif	CGTCA	1272	5	+	Hordeum vulgare	cis-acting regulatory element involved in the MeJA-responsiveness
BcaB03g12686	BcaTH-20	SH4	P-box	CCTTTTG	788	7	-	Oryza sativa	gibberellin-responsive element
BcaB03g12828	BcaTH-21	GTγ	Box 4	ATTAAT	226	6	+	Petroselinum crispum	part of a conserved DNA module involved in light responsiveness
BcaB03g12828	BcaTH-21	GTγ	Box 4	ATTAAT	561	6	+	Petroselinum crispum	part of a conserved DNA module involved in light responsiveness
BcaB03g12828	BcaTH-21	GTγ	Box 4	ATTAAT	606	6	+	Petroselinum crispum	part of a conserved DNA module involved in light responsiveness
BcaB03g12828	BcaTH-21	GTγ	Box 4	ATTAAT	619	6	+	Petroselinum crispum	part of a conserved DNA module involved in light responsiveness
BcaB03g12828	BcaTH-21	GTγ	MRE	AACCTAA	173	7	-	Petroselinum crispum	MYB binding site involved in light responsiveness
BcaB03g12828	BcaTH-21	GTγ	MRE	AACCTAA	1086	7	-	Petroselinum crispum	MYB binding site involved in light responsiveness
BcaB03g12828	BcaTH-21	GTγ	GT1-motif	GGTTAA	176	6	+	Arabidopsis thaliana	light responsive element
BcaB03g12828	BcaTH-21	GTγ	GT1-motif	GGTTAAT	268	7	+	Avena sativa	light responsive element
BcaB03g12828	BcaTH-21	GTγ	GT1-motif	GGTTAA	1117	6	+	Arabidopsis thaliana	light responsive element
BcaB03g12828	BcaTH-21	GTγ	TCA-element	CCATCTTTTT	1138	9	+	Nicotiana tabacum	cis-acting element involved in salicylic acid responsiveness
BcaB03g12828	BcaTH-21	GTγ	CGTCA-motif	CGTCA	1312	5	+	Hordeum vulgare	cis-acting regulatory element involved in the MeJA-responsiveness
BcaB03g12828	BcaTH-21	GTγ	TGA-element	AACGAC	78	6	-	Brassica oleracea	auxin-responsive element
BcaB03g14582	BcaTH-22	SH4	CAT-box	GCCACT	1606	6	-	Arabidopsis thaliana	cis-acting regulatory element related to meristem expression
BcaB03g14582	BcaTH-22	SH4	chs-CMA1a	TTACTTAA	160	8	-	Daucus carota	part of a light responsive element
BcaB03g14582	BcaTH-22	SH4	CGTCA-motif	CGTCA	174	5	+	Hordeum vulgare	cis-acting regulatory element involved in the MeJA-responsiveness
BcaB03g14582	BcaTH-22	SH4	CGTCA-motif	CGTCA	533	5	+	Hordeum vulgare	cis-acting regulatory element involved in the MeJA-responsiveness
BcaB03g14582	BcaTH-22	SH4	CGTCA-motif	CGTCA	930	5	-	Hordeum vulgare	cis-acting regulatory element involved in the MeJA-responsiveness
BcaB03g14582	BcaTH-22	SH4	GT1-motif	GGTTAAT	827	7	-	Avena sativa	light responsive element
BcaB03g14582	BcaTH-22	SH4	GT1-motif	GGTTAA	828	6	-	Arabidopsis thaliana	light responsive element
BcaB03g14582	BcaTH-22	SH4	MRE	AACCTAA	632	7	-	Petroselinum crispum	MYB binding site involved in light responsiveness
BcaB03g14582	BcaTH-22	SH4	TCCC-motif	TCTCCCT	1914	7	+	Spinacia oleracea	part of a light responsive element
BcaB03g14582	BcaTH-22	SH4	I-box	AGATAAGG	407	8	-	Triticum aestivum	part of a light responsive element
BcaB03g14582	BcaTH-22	SH4	Box 4	ATTAAT	723	6	+	Petroselinum crispum	part of a conserved DNA module involved in light responsiveness
BcaB03g14582	BcaTH-22	SH4	Box 4	ATTAAT	925	6	+	Petroselinum crispum	part of a conserved DNA module involved in light responsiveness
BcaB03g14582	BcaTH-22	SH4	Box 4	ATTAAT	1117	6	-	Petroselinum crispum	part of a conserved DNA module involved in light responsiveness
BcaB03g14582	BcaTH-22	SH4	Box 4	ATTAAT	1191	6	-	Petroselinum crispum	part of a conserved DNA module involved in light responsiveness
BcaB03g14582	BcaTH-22	SH4	Box 4	ATTAAT	1345	6	-	Petroselinum crispum	part of a conserved DNA module involved in light responsiveness
BcaB04g17032	BcaTH-23	SIP1	TGA-element	AACGAC	1019	6	-	Brassica oleracea	auxin-responsive element
BcaB04g17032	BcaTH-23	SIP1	CAT-box	GCCACT	142	6	-	Arabidopsis thaliana	cis-acting regulatory element related to meristem expression
BcaB04g17032	BcaTH-23	SIP1	CGTCA-motif	CGTCA	490	5	+	Hordeum vulgare	cis-acting regulatory element involved in the MeJA-responsiveness
BcaB04g17032	BcaTH-23	SIP1	CGTCA-motif	CGTCA	531	5	+	Hordeum vulgare	cis-acting regulatory element involved in the MeJA-responsiveness
BcaB04g17032	BcaTH-23	SIP1	CGTCA-motif	CGTCA	1209	5	-	Hordeum vulgare	cis-acting regulatory element involved in the MeJA-responsiveness
BcaB04g17032	BcaTH-23	SIP1	TCCC-motif	TCTCCCT	1049	7	-	Spinacia oleracea	part of a light responsive element
BcaB04g17032	BcaTH-23	SIP1	GT1-motif	GGTTAA	949	6	+	Arabidopsis thaliana	light responsive element
BcaB04g17032	BcaTH-23	SIP1	TCT-motif	TCTTAC	1299	6	-	Arabidopsis thaliana	part of a light responsive element
BcaB04g17032	BcaTH-23	SIP1	circadian	CAAAGATATC	832	9	+	Lycopersicon esculentum	cis-acting regulatory element involved in circadian control
BcaB04g17922	BcaTH-24	GT-2	TCA-element	CCATCTTTTT	1720	9	-	Nicotiana tabacum	cis-acting element involved in salicylic acid responsiveness
BcaB04g17922	BcaTH-24	GT-2	TCA-element	TCAGAAGAGG	1767	9	+	Brassica oleracea	cis-acting element involved in salicylic acid responsiveness
BcaB04g17922	BcaTH-24	GT-2	CGTCA-motif	CGTCA	711	5	+	Hordeum vulgare	cis-acting regulatory element involved in the MeJA-responsiveness
BcaB04g17922	BcaTH-24	GT-2	CGTCA-motif	CGTCA	1908	5	+	Hordeum vulgare	cis-acting regulatory element involved in the MeJA-responsiveness
BcaB04g17922	BcaTH-24	GT-2	AuxRR-core	GGTCCAT	108	7	-	Nicotiana tabacum	cis-acting regulatory element involved in auxin responsiveness
BcaB04g17922	BcaTH-24	GT-2	AuxRR-core	GGTCCAT	246	7	+	Nicotiana tabacum	cis-acting regulatory element involved in auxin responsiveness
BcaB04g17922	BcaTH-24	GT-2	AE-box	AGAAACTT	28	8	-	Arabidopsis thaliana	part of a module for light response
BcaB04g17922	BcaTH-24	GT-2	AE-box	AGAAACAA	1890	8	-	Arabidopsis thaliana	part of a module for light response
BcaB04g17922	BcaTH-24	GT-2	GT1-motif	GGTTAAT	333	7	+	Avena sativa	light responsive element
BcaB04g17922	BcaTH-24	GT-2	GT1-motif	GGTTAA	1545	6	-	Arabidopsis thaliana	light responsive element
BcaB04g17922	BcaTH-24	GT-2	MRE	AACCTAA	1547	7	+	Petroselinum crispum	MYB binding site involved in light responsiveness
BcaB04g18385	BcaTH-25	SIP1	CAT-box	GCCACT	481	6	+	Arabidopsis thaliana	cis-acting regulatory element related to meristem expression
BcaB04g18385	BcaTH-25	SIP1	CAT-box	GCCACT	949	6	-	Arabidopsis thaliana	cis-acting regulatory element related to meristem expression
BcaB04g18385	BcaTH-25	SIP1	GATA-motif	AAGGATAAGG	1234	9	-	Solanum tuberosum	part of a light responsive element
BcaB04g18385	BcaTH-25	SIP1	GATA-motif	GATAGGG	1940	7	-	Pisum sativum	part of a light responsive element
BcaB04g18385	BcaTH-25	SIP1	CGTCA-motif	CGTCA	14	5	-	Hordeum vulgare	cis-acting regulatory element involved in the MeJA-responsiveness
BcaB04g18385	BcaTH-25	SIP1	CGTCA-motif	CGTCA	1613	5	-	Hordeum vulgare	cis-acting regulatory element involved in the MeJA-responsiveness
BcaB04g18385	BcaTH-25	SIP1	TCT-motif	TCTTAC	561	6	-	Arabidopsis thaliana	part of a light responsive element
BcaB04g18385	BcaTH-25	SIP1	TCT-motif	TCTTAC	689	6	+	Arabidopsis thaliana	part of a light responsive element
BcaB04g18385	BcaTH-25	SIP1	TCT-motif	TCTTAC	1435	6	+	Arabidopsis thaliana	part of a light responsive element
BcaB04g18385	BcaTH-25	SIP1	ATCT-motif	AATCTAATCC	1694	9	+	Pisum sativum	part of a conserved DNA module involved in light responsiveness
BcaB04g18385	BcaTH-25	SIP1	I-box	gGATAAGGTG	1805	9	+	Zea mays	part of a light responsive element
BcaB04g18385	BcaTH-25	SIP1	GT1-motif	GGTTAA	1561	6	-	Arabidopsis thaliana	light responsive element
BcaB04g18385	BcaTH-25	SIP1	GT1-motif	GGTTAA	1864	6	-	Arabidopsis thaliana	light responsive element
BcaB04g18385	BcaTH-25	SIP1	GARE-motif	TCTGTTG	1366	7	+	Brassica oleracea	gibberellin-responsive element
BcaB04g18388	BcaTH-26	SIP1	TCA-element	CCATCTTTTT	554	9	-	Nicotiana tabacum	cis-acting element involved in salicylic acid responsiveness
BcaB04g18388	BcaTH-26	SIP1	GATA-motif	GATAGGA	1201	7	-	Arabidopsis thaliana	part of a light responsive element
BcaB04g18388	BcaTH-26	SIP1	GATA-motif	AAGATAAGATT	1587	10	-	Arabidopsis thaliana	part of a light responsive element
BcaB04g18388	BcaTH-26	SIP1	CGTCA-motif	CGTCA	847	5	-	Hordeum vulgare	cis-acting regulatory element involved in the MeJA-responsiveness
BcaB04g18388	BcaTH-26	SIP1	CGTCA-motif	CGTCA	1572	5	+	Hordeum vulgare	cis-acting regulatory element involved in the MeJA-responsiveness
BcaB04g18388	BcaTH-26	SIP1	CGTCA-motif	CGTCA	1847	5	+	Hordeum vulgare	cis-acting regulatory element involved in the MeJA-responsiveness
BcaB04g18388	BcaTH-26	SIP1	CAT-box	GCCACT	933	6	+	Arabidopsis thaliana	cis-acting regulatory element related to meristem expression
BcaB04g18388	BcaTH-26	SIP1	TGA-element	AACGAC	815	6	-	Brassica oleracea	auxin-responsive element
BcaB04g18388	BcaTH-26	SIP1	TGA-element	AACGAC	1519	6	-	Brassica oleracea	auxin-responsive element
BcaB04g18388	BcaTH-26	SIP1	TCT-motif	TCTTAC	1013	6	-	Arabidopsis thaliana	part of a light responsive element
BcaB04g18388	BcaTH-26	SIP1	TCT-motif	TCTTAC	1397	6	+	Arabidopsis thaliana	part of a light responsive element
BcaB04g18388	BcaTH-26	SIP1	TCT-motif	TCTTAC	1631	6	+	Arabidopsis thaliana	part of a light responsive element
BcaB04g18388	BcaTH-26	SIP1	GARE-motif	TCTGTTG	671	7	+	Brassica oleracea	gibberellin-responsive element
BcaB04g18388	BcaTH-26	SIP1	GARE-motif	TCTGTTG	1328	7	+	Brassica oleracea	gibberellin-responsive element
BcaB04g18388	BcaTH-26	SIP1	I-box	TAGATAACC	128	9	+	Pisum sativum	part of a light responsive element
BcaB04g18388	BcaTH-26	SIP1	I-box	AGATAAGG	1789	8	+	Triticum aestivum	part of a light responsive element
BcaB04g18388	BcaTH-26	SIP1	I-box	gGATAAGGTG	1822	9	+	Zea mays	part of a light responsive element
BcaB04g18388	BcaTH-26	SIP1	ATCT-motif	AATCTAATCC	1616	9	+	Pisum sativum	part of a conserved DNA module involved in light responsiveness
BcaB04g18388	BcaTH-26	SIP1	GT1-motif	GGTTAA	542	6	+	Arabidopsis thaliana	light responsive element
BcaB04g18388	BcaTH-26	SIP1	GT1-motif	GGTTAA	1952	6	-	Arabidopsis thaliana	light responsive element
BcaB04g18823	BcaTH-27	SIP1	TCT-motif	TCTTAC	10	6	-	Arabidopsis thaliana	part of a light responsive element
BcaB04g18823	BcaTH-27	SIP1	TCT-motif	TCTTAC	566	6	+	Arabidopsis thaliana	part of a light responsive element
BcaB04g18823	BcaTH-27	SIP1	TCT-motif	TCTTAC	1756	6	-	Arabidopsis thaliana	part of a light responsive element
BcaB04g18823	BcaTH-27	SIP1	TCT-motif	TCTTAC	1810	6	+	Arabidopsis thaliana	part of a light responsive element
BcaB04g18823	BcaTH-27	SIP1	circadian	CAAAGATATC	759	9	+	Lycopersicon esculentum	cis-acting regulatory element involved in circadian control
BcaB04g18823	BcaTH-27	SIP1	ATCT-motif	AATCTAATCC	1421	9	+	Pisum sativum	part of a conserved DNA module involved in light responsiveness
BcaB04g18823	BcaTH-27	SIP1	Box 4	ATTAAT	1709	6	-	Petroselinum crispum	part of a conserved DNA module involved in light responsiveness
BcaB04g18823	BcaTH-27	SIP1	TCA-element	TCAGAAGAGG	372	10	+	Brassica oleracea	cis-acting element involved in salicylic acid responsiveness
BcaB04g18823	BcaTH-27	SIP1	TCA-element	CCATCTTTTT	1242	9	-	Nicotiana tabacum	cis-acting element involved in salicylic acid responsiveness
BcaB04g18823	BcaTH-27	SIP1	CGTCA-motif	CGTCA	386	5	+	Hordeum vulgare	cis-acting regulatory element involved in the MeJA-responsiveness
BcaB04g18823	BcaTH-27	SIP1	CGTCA-motif	CGTCA	469	5	-	Hordeum vulgare	cis-acting regulatory element involved in the MeJA-responsiveness
BcaB04g18823	BcaTH-27	SIP1	CGTCA-motif	CGTCA	702	5	-	Hordeum vulgare	cis-acting regulatory element involved in the MeJA-responsiveness
BcaB04g18823	BcaTH-27	SIP1	CGTCA-motif	CGTCA	1179	5	+	Hordeum vulgare	cis-acting regulatory element involved in the MeJA-responsiveness
BcaB04g18823	BcaTH-27	SIP1	CGTCA-motif	CGTCA	1736	5	+	Hordeum vulgare	cis-acting regulatory element involved in the MeJA-responsiveness
BcaB04g18823	BcaTH-27	SIP1	CGTCA-motif	CGTCA	1802	5	-	Hordeum vulgare	cis-acting regulatory element involved in the MeJA-responsiveness
BcaB04g18823	BcaTH-27	SIP1	GATA-motif	GATAGGG	1940	7	-	Pisum sativum	part of a light responsive element
BcaB04g21150	BcaTH-28	SIP1	GT1-motif	GGTTAA	576	6	-	Arabidopsis thaliana	light responsive element
BcaB04g21150	BcaTH-28	SIP1	GT1-motif	GGTTAA	825	6	-	Arabidopsis thaliana	light responsive element
BcaB04g21150	BcaTH-28	SIP1	GT1-motif	GGTTAA	1439	6	+	Arabidopsis thaliana	light responsive element
BcaB04g21150	BcaTH-28	SIP1	GT1-motif	GGTTAA	1441	6	-	Arabidopsis thaliana	light responsive element
BcaB04g21150	BcaTH-28	SIP1	GT1-motif	GGTTAA	1476	6	+	Arabidopsis thaliana	light responsive element
BcaB04g21150	BcaTH-28	SIP1	GT1-motif	GGTTAA	1549	6	-	Arabidopsis thaliana	light responsive element
BcaB04g21150	BcaTH-28	SIP1	I-box	gGATAAGGTG	793	9	-	Zea mays	part of a light responsive element
BcaB04g21150	BcaTH-28	SIP1	Box 4	ATTAAT	17	6	+	Petroselinum crispum	part of a conserved DNA module involved in light responsiveness
BcaB04g21150	BcaTH-28	SIP1	Box 4	ATTAAT	175	6	+	Petroselinum crispum	part of a conserved DNA module involved in light responsiveness
BcaB04g21150	BcaTH-28	SIP1	Box 4	ATTAAT	412	6	+	Petroselinum crispum	part of a conserved DNA module involved in light responsiveness
BcaB04g21150	BcaTH-28	SIP1	Box 4	ATTAAT	1148	6	-	Petroselinum crispum	part of a conserved DNA module involved in light responsiveness
BcaB04g21150	BcaTH-28	SIP1	Box 4	ATTAAT	1501	6	-	Petroselinum crispum	part of a conserved DNA module involved in light responsiveness
BcaB04g21150	BcaTH-28	SIP1	Box 4	ATTAAT	1780	6	-	Petroselinum crispum	part of a conserved DNA module involved in light responsiveness
BcaB04g21150	BcaTH-28	SIP1	TCT-motif	TCTTAC	23	6	+	Arabidopsis thaliana	part of a light responsive element
BcaB04g21150	BcaTH-28	SIP1	TCT-motif	TCTTAC	1220	6	+	Arabidopsis thaliana	part of a light responsive element
BcaB04g21150	BcaTH-28	SIP1	AE-box	AGAAACTT	1615	8	-	Arabidopsis thaliana	part of a module for light response
BcaB04g21150	BcaTH-28	SIP1	AE-box	AGAAACAA	1814	8	+	Arabidopsis thaliana	part of a module for light response
BcaB04g21150	BcaTH-28	SIP1	CGTCA-motif	CGTCA	927	5	+	Hordeum vulgare	cis-acting regulatory element involved in the MeJA-responsiveness
BcaB04g21150	BcaTH-28	SIP1	CGTCA-motif	CGTCA	1945	5	-	Hordeum vulgare	cis-acting regulatory element involved in the MeJA-responsiveness
BcaB04g21150	BcaTH-28	SIP1	CGTCA-motif	CGTCA	1948	5	+	Hordeum vulgare	cis-acting regulatory element involved in the MeJA-responsiveness
BcaB04g21150	BcaTH-28	SIP1	P-box	CCTTTTG	1056	7	+	Oryza sativa	gibberellin-responsive element
BcaB05g21819	BcaTH-29	GT-2	GATA-motif	GATAGGG	1039	7	-	Pisum sativum	part of a light responsive element
BcaB05g21819	BcaTH-29	GT-2	TCA-element	CCATCTTTTT	317	9	-	Nicotiana tabacum	cis-acting element involved in salicylic acid responsiveness
BcaB05g21819	BcaTH-29	GT-2	MRE	AACCTAA	1379	7	+	Petroselinum crispum	MYB binding site involved in light responsiveness
BcaB05g21819	BcaTH-29	GT-2	MRE	AACCTAA	1409	7	+	Petroselinum crispum	MYB binding site involved in light responsiveness
BcaB05g21819	BcaTH-29	GT-2	GT1-motif	GGTTAAT	260	7	-	Avena sativa	light responsive element
BcaB05g21819	BcaTH-29	GT-2	GT1-motif	GGTTAA	261	6	-	Arabidopsis thaliana	light responsive element
BcaB05g21819	BcaTH-29	GT-2	TCCC-motif	TCTCCCT	1896	7	+	Spinacia oleracea	part of a light responsive element
BcaB05g21819	BcaTH-29	GT-2	I-box	AGATAAGG	336	8	+	Triticum aestivum	part of a light responsive element
BcaB05g21819	BcaTH-29	GT-2	Box 4	ATTAAT	349	6	+	Petroselinum crispum	part of a conserved DNA module involved in light responsiveness
BcaB05g21819	BcaTH-29	GT-2	TCT-motif	TCTTAC	1397	6	+	Arabidopsis thaliana	part of a light responsive element
BcaB05g21819	BcaTH-29	GT-2	AE-box	AGAAACTT	1490	8	-	Arabidopsis thaliana	part of a module for light response
BcaB01g00200	BcaTH-3	SIP1	CGTCA-motif	CGTCA	1637	5	+	Hordeum vulgare	cis-acting regulatory element involved in the MeJA-responsiveness
BcaB01g00200	BcaTH-3	SIP1	TCA-element	CCATCTTTTT	1203	9	-	Nicotiana tabacum	cis-acting element involved in salicylic acid responsiveness
BcaB01g00200	BcaTH-3	SIP1	Box 4	ATTAAT	255	6	+	Petroselinum crispum	part of a conserved DNA module involved in light responsiveness
BcaB01g00200	BcaTH-3	SIP1	GARE-motif	TCTGTTG	351	7	-	Brassica oleracea	gibberellin-responsive element
BcaB01g00200	BcaTH-3	SIP1	AE-box	AGAAACTT	1745	8	-	Arabidopsis thaliana	part of a module for light response
BcaB01g00200	BcaTH-3	SIP1	TCT-motif	TCTTAC	700	6	-	Arabidopsis thaliana	part of a light responsive element
BcaB01g00200	BcaTH-3	SIP1	TCT-motif	TCTTAC	751	6	+	Arabidopsis thaliana	part of a light responsive element
BcaB01g00200	BcaTH-3	SIP1	TCT-motif	TCTTAC	1095	6	-	Arabidopsis thaliana	part of a light responsive element
BcaB05g25015	BcaTH-30	GT-2	Box 4	ATTAAT	537	6	+	Petroselinum crispum	part of a conserved DNA module involved in light responsiveness
BcaB05g25015	BcaTH-30	GT-2	Box 4	ATTAAT	1400	6	-	Petroselinum crispum	part of a conserved DNA module involved in light responsiveness
BcaB05g25015	BcaTH-30	GT-2	Box 4	ATTAAT	1857	6	-	Petroselinum crispum	part of a conserved DNA module involved in light responsiveness
BcaB05g25015	BcaTH-30	GT-2	GT1-motif	GGTTAA	38	6	+	Arabidopsis thaliana	light responsive element
BcaB05g25015	BcaTH-30	GT-2	TCA-element	CCATCTTTTT	577	9	+	Nicotiana tabacum	cis-acting element involved in salicylic acid responsiveness
BcaB05g25015	BcaTH-30	GT-2	TCA-element	CCATCTTTTT	1938	9	-	Nicotiana tabacum	cis-acting element involved in salicylic acid responsiveness
BcaB05g25015	BcaTH-30	GT-2	CGTCA-motif	CGTCA	1934	5	+	Hordeum vulgare	cis-acting regulatory element involved in the MeJA-responsiveness
BcaB05g25016	BcaTH-31	GT-2	CGTCA-motif	CGTCA	1424	5	-	Hordeum vulgare	cis-acting regulatory element involved in the MeJA-responsiveness
BcaB05g25016	BcaTH-31	GT-2	CGTCA-motif	CGTCA	1640	5	-	Hordeum vulgare	cis-acting regulatory element involved in the MeJA-responsiveness
BcaB05g25016	BcaTH-31	GT-2	AuxRR-core	GGTCCAT	312	7	-	Nicotiana tabacum	cis-acting regulatory element involved in auxin responsiveness
BcaB05g25016	BcaTH-31	GT-2	AuxRR-core	GGTCCAT	1852	7	+	Nicotiana tabacum	cis-acting regulatory element involved in auxin responsiveness
BcaB05g25016	BcaTH-31	GT-2	TGA-element	AACGAC	221	6	+	Brassica oleracea	auxin-responsive element
BcaB05g25016	BcaTH-31	GT-2	CAT-box	GCCACT	1335	6	-	Arabidopsis thaliana	cis-acting regulatory element related to meristem expression
BcaB05g25016	BcaTH-31	GT-2	AE-box	AGAAACTT	1574	8	-	Arabidopsis thaliana	part of a module for light response
BcaB05g25016	BcaTH-31	GT-2	Box 4	ATTAAT	919	6	+	Petroselinum crispum	part of a conserved DNA module involved in light responsiveness
BcaB05g25016	BcaTH-31	GT-2	Box 4	ATTAAT	1618	6	-	Petroselinum crispum	part of a conserved DNA module involved in light responsiveness
BcaB06g26703	BcaTH-32	SIP1	CGTCA-motif	CGTCA	462	5	+	Hordeum vulgare	cis-acting regulatory element involved in the MeJA-responsiveness
BcaB06g26703	BcaTH-32	SIP1	CGTCA-motif	CGTCA	731	5	-	Hordeum vulgare	cis-acting regulatory element involved in the MeJA-responsiveness
BcaB06g26703	BcaTH-32	SIP1	CGTCA-motif	CGTCA	1744	5	+	Hordeum vulgare	cis-acting regulatory element involved in the MeJA-responsiveness
BcaB06g26703	BcaTH-32	SIP1	AuxRR-core	GGTCCAT	1577	7	+	Nicotiana tabacum	cis-acting regulatory element involved in auxin responsiveness
BcaB06g26703	BcaTH-32	SIP1	circadian	CAAAGATATC	1595	9	-	Lycopersicon esculentum	cis-acting regulatory element involved in circadian control
BcaB06g26703	BcaTH-32	SIP1	TCT-motif	TCTTAC	1093	6	+	Arabidopsis thaliana	part of a light responsive element
BcaB06g26703	BcaTH-32	SIP1	TCT-motif	TCTTAC	1220	6	-	Arabidopsis thaliana	part of a light responsive element
BcaB06g26703	BcaTH-32	SIP1	Box 4	ATTAAT	645	6	+	Petroselinum crispum	part of a conserved DNA module involved in light responsiveness
BcaB06g26703	BcaTH-32	SIP1	Box 4	ATTAAT	790	6	+	Petroselinum crispum	part of a conserved DNA module involved in light responsiveness
BcaB06g26703	BcaTH-32	SIP1	Box 4	ATTAAT	1197	6	-	Petroselinum crispum	part of a conserved DNA module involved in light responsiveness
BcaB06g26703	BcaTH-32	SIP1	GT1-motif	GGTTAA	143	6	-	Arabidopsis thaliana	light responsive element
BcaB06g26703	BcaTH-32	SIP1	GT1-motif	GGTTAAT	598	7	-	Avena sativa	light responsive element
BcaB06g26703	BcaTH-32	SIP1	GT1-motif	GGTTAA	599	6	-	Arabidopsis thaliana	light responsive element
BcaB06g26703	BcaTH-32	SIP1	GT1-motif	GGTTAA	693	6	+	Arabidopsis thaliana	light responsive element
BcaB06g26703	BcaTH-32	SIP1	GT1-motif	GGTTAA	1851	6	+	Arabidopsis thaliana	light responsive element
BcaB06g26703	BcaTH-32	SIP1	ATCT-motif	AATCTAATCC	983	9	-	Pisum sativum	part of a conserved DNA module involved in light responsiveness
BcaB06g28695	BcaTH-33	SH4	Box 4	ATTAAT	1104	6	-	Petroselinum crispum	part of a conserved DNA module involved in light responsiveness
BcaB06g28695	BcaTH-33	SH4	Box 4	ATTAAT	1576	6	-	Petroselinum crispum	part of a conserved DNA module involved in light responsiveness
BcaB06g28695	BcaTH-33	SH4	Box 4	ATTAAT	1922	6	-	Petroselinum crispum	part of a conserved DNA module involved in light responsiveness
BcaB06g28695	BcaTH-33	SH4	TCCC-motif	TCTCCCT	405	7	-	Spinacia oleracea	part of a light responsive element
BcaB06g28695	BcaTH-33	SH4	TCT-motif	TCTTAC	785	6	-	Arabidopsis thaliana	part of a light responsive element
BcaB06g28695	BcaTH-33	SH4	CGTCA-motif	CGTCA	315	5	+	Hordeum vulgare	cis-acting regulatory element involved in the MeJA-responsiveness
BcaB06g28695	BcaTH-33	SH4	CGTCA-motif	CGTCA	481	5	+	Hordeum vulgare	cis-acting regulatory element involved in the MeJA-responsiveness
BcaB06g28695	BcaTH-33	SH4	CGTCA-motif	CGTCA	823	5	+	Hordeum vulgare	cis-acting regulatory element involved in the MeJA-responsiveness
BcaB06g28695	BcaTH-33	SH4	CGTCA-motif	CGTCA	831	5	-	Hordeum vulgare	cis-acting regulatory element involved in the MeJA-responsiveness
BcaB06g28695	BcaTH-33	SH4	CGTCA-motif	CGTCA	834	5	+	Hordeum vulgare	cis-acting regulatory element involved in the MeJA-responsiveness
BcaB06g28695	BcaTH-33	SH4	CGTCA-motif	CGTCA	1265	5	+	Hordeum vulgare	cis-acting regulatory element involved in the MeJA-responsiveness
BcaB06g28695	BcaTH-33	SH4	CGTCA-motif	CGTCA	1970	5	-	Hordeum vulgare	cis-acting regulatory element involved in the MeJA-responsiveness
BcaB06g28695	BcaTH-33	SH4	P-box	CCTTTTG	1793	7	+	Oryza sativa	gibberellin-responsive element
BcaB06g28695	BcaTH-33	SH4	TGA-element	AACGAC	931	6	-	Brassica oleracea	auxin-responsive element
BcaB06g28695	BcaTH-33	SH4	CAT-box	GCCACT	381	6	-	Arabidopsis thaliana	cis-acting regulatory element related to meristem expression
BcaB06g28695	BcaTH-33	SH4	TCA-element	TCAGAAGAGG	1267	9	+	Brassica oleracea	cis-acting element involved in salicylic acid responsiveness
BcaB06g28696	BcaTH-34	SH4	I-box	cGATAAGGCG	459	9	-	Zea mays	part of a light responsive element
BcaB06g28696	BcaTH-34	SH4	I-box	AGATAAGG	461	8	-	Triticum aestivum	part of a light responsive element
BcaB06g28696	BcaTH-34	SH4	I-box	GATAAGGGT	1611	9	-	Arabidopsis thaliana	part of a light responsive element
BcaB06g28696	BcaTH-34	SH4	I-box	AGATAAGG	1613	8	-	Triticum aestivum	part of a light responsive element
BcaB06g28696	BcaTH-34	SH4	TCCC-motif	TCTCCCT	1101	7	-	Spinacia oleracea	part of a light responsive element
BcaB06g28696	BcaTH-34	SH4	GT1-motif	GGTTAAT	1365	7	+	Avena sativa	light responsive element
BcaB06g28696	BcaTH-34	SH4	Box 4	ATTAAT	269	6	+	Petroselinum crispum	part of a conserved DNA module involved in light responsiveness
BcaB06g28696	BcaTH-34	SH4	GARE-motif	TCTGTTG	573	7	-	Brassica oleracea	gibberellin-responsive element
BcaB06g28696	BcaTH-34	SH4	GATA-motif	AAGGATAAGG	668	9	+	Solanum tuberosum	part of a light responsive element
BcaB06g28696	BcaTH-34	SH4	CGTCA-motif	CGTCA	438	5	+	Hordeum vulgare	cis-acting regulatory element involved in the MeJA-responsiveness
BcaB07g30244	BcaTH-35	GT-1	GATA-motif	AAGATAAGATT	1950	10	-	Arabidopsis thaliana	part of a light responsive element
BcaB07g30244	BcaTH-35	GT-1	chs-CMA1a	TTACTTAA	175	8	+	Daucus carota	part of a light responsive element
BcaB07g30244	BcaTH-35	GT-1	CGTCA-motif	CGTCA	659	5	+	Hordeum vulgare	cis-acting regulatory element involved in the MeJA-responsiveness
BcaB07g30244	BcaTH-35	GT-1	Box 4	ATTAAT	923	6	+	Petroselinum crispum	part of a conserved DNA module involved in light responsiveness
BcaB07g30244	BcaTH-35	GT-1	ATCT-motif	AATCTAATCC	1391	9	+	Pisum sativum	part of a conserved DNA module involved in light responsiveness
BcaB07g30244	BcaTH-35	GT-1	I-box	AAGATAAGGCT	1950	10	-	Gossypium hirsutum	part of a light responsive element
BcaB07g30244	BcaTH-35	GT-1	GT1-motif	GGTTAA	1776	6	+	Arabidopsis thaliana	light responsive element
BcaB07g32110	BcaTH-36	GTγ	GATA-motif	AAGGATAAGG	1115	9	+	Solanum tuberosum	part of a light responsive element
BcaB07g32110	BcaTH-36	GTγ	CGTCA-motif	CGTCA	897	5	-	Hordeum vulgare	cis-acting regulatory element involved in the MeJA-responsiveness
BcaB07g32110	BcaTH-36	GTγ	CGTCA-motif	CGTCA	900	5	+	Hordeum vulgare	cis-acting regulatory element involved in the MeJA-responsiveness
BcaB07g32110	BcaTH-36	GTγ	Box 4	ATTAAT	237	6	+	Petroselinum crispum	part of a conserved DNA module involved in light responsiveness
BcaB07g32110	BcaTH-36	GTγ	Box 4	ATTAAT	271	6	+	Petroselinum crispum	part of a conserved DNA module involved in light responsiveness
BcaB07g32110	BcaTH-36	GTγ	Box 4	ATTAAT	288	6	+	Petroselinum crispum	part of a conserved DNA module involved in light responsiveness
BcaB07g32110	BcaTH-36	GTγ	Box 4	ATTAAT	721	6	+	Petroselinum crispum	part of a conserved DNA module involved in light responsiveness
BcaB07g32110	BcaTH-36	GTγ	GT1-motif	GGTTAA	1485	6	-	Arabidopsis thaliana	light responsive element
BcaB07g32110	BcaTH-36	GTγ	AE-box	AGAAACTT	1812	8	-	Arabidopsis thaliana	part of a module for light response
BcaB07g32110	BcaTH-36	GTγ	circadian	CAAAGATATC	1458	9	+	Lycopersicon esculentum	cis-acting regulatory element involved in circadian control
BcaB07g34183	BcaTH-37	GT-2	TCT-motif	TCTTAC	980	6	-	Arabidopsis thaliana	part of a light responsive element
BcaB07g34183	BcaTH-37	GT-2	circadian	CAAAGATATC	1571	9	+	Lycopersicon esculentum	cis-acting regulatory element involved in circadian control
BcaB07g34183	BcaTH-37	GT-2	ATCT-motif	AATCTAATCC	169	9	+	Pisum sativum	part of a conserved DNA module involved in light responsiveness
BcaB07g34183	BcaTH-37	GT-2	MRE	AACCTAA	169	7	+	Petroselinum crispum	MYB binding site involved in light responsiveness
BcaB07g34183	BcaTH-37	GT-2	MRE	AACCTAA	1946	7	-	Petroselinum crispum	MYB binding site involved in light responsiveness
BcaB07g34183	BcaTH-37	GT-2	GT1-motif	GGTTAAT	1756	7	-	Avena sativa	light responsive element
BcaB07g34183	BcaTH-37	GT-2	GT1-motif	GGTTAA	1757	6	-	Arabidopsis thaliana	light responsive element
BcaB07g34183	BcaTH-37	GT-2	GT1-motif	GGTTAAT	1804	7	+	Avena sativa	light responsive element
BcaB07g34183	BcaTH-37	GT-2	Box 4	ATTAAT	25	6	+	Petroselinum crispum	part of a conserved DNA module involved in light responsiveness
BcaB07g34183	BcaTH-37	GT-2	Box 4	ATTAAT	162	6	+	Petroselinum crispum	part of a conserved DNA module involved in light responsiveness
BcaB07g34183	BcaTH-37	GT-2	Box 4	ATTAAT	1813	6	-	Petroselinum crispum	part of a conserved DNA module involved in light responsiveness
BcaB07g34183	BcaTH-37	GT-2	Box 4	ATTAAT	1832	6	-	Petroselinum crispum	part of a conserved DNA module involved in light responsiveness
BcaB07g34183	BcaTH-37	GT-2	GARE-motif	TCTGTTG	974	7	+	Brassica oleracea	gibberellin-responsive element
BcaB07g34183	BcaTH-37	GT-2	TCA-element	CCATCTTTTT	1387	9	-	Nicotiana tabacum	cis-acting element involved in salicylic acid responsiveness
BcaB07g34183	BcaTH-37	GT-2	AuxRR-core	GGTCCAT	1427	7	-	Nicotiana tabacum	cis-acting regulatory element involved in auxin responsiveness
BcaB07g34183	BcaTH-37	GT-2	P-box	CCTTTTG	461	7	+	Oryza sativa	gibberellin-responsive element
BcaB07g34183	BcaTH-37	GT-2	CGTCA-motif	CGTCA	531	5	-	Hordeum vulgare	cis-acting regulatory element involved in the MeJA-responsiveness
BcaB08g34296	BcaTH-38	GT-1	Box 4	ATTAAT	1026	6	-	Petroselinum crispum	part of a conserved DNA module involved in light responsiveness
BcaB08g34296	BcaTH-38	GT-1	Box 4	ATTAAT	1205	6	-	Petroselinum crispum	part of a conserved DNA module involved in light responsiveness
BcaB08g34296	BcaTH-38	GT-1	Box 4	ATTAAT	1403	6	-	Petroselinum crispum	part of a conserved DNA module involved in light responsiveness
BcaB08g34296	BcaTH-38	GT-1	Box 4	ATTAAT	1474	6	-	Petroselinum crispum	part of a conserved DNA module involved in light responsiveness
BcaB08g34296	BcaTH-38	GT-1	Box 4	ATTAAT	1530	6	-	Petroselinum crispum	part of a conserved DNA module involved in light responsiveness
BcaB08g34296	BcaTH-38	GT-1	Box 4	ATTAAT	1921	6	-	Petroselinum crispum	part of a conserved DNA module involved in light responsiveness
BcaB08g34296	BcaTH-38	GT-1	GT1-motif	GGTTAA	471	6	+	Arabidopsis thaliana	light responsive element
BcaB08g34296	BcaTH-38	GT-1	TCT-motif	TCTTAC	1982	6	-	Arabidopsis thaliana	part of a light responsive element
BcaB08g34296	BcaTH-38	GT-1	GATA-motif	GATAGGG	272	7	-	Pisum sativum	part of a light responsive element
BcaB08g34296	BcaTH-38	GT-1	CGTCA-motif	CGTCA	1367	5	-	Hordeum vulgare	cis-acting regulatory element involved in the MeJA-responsiveness
BcaB08g34296	BcaTH-38	GT-1	TCA-element	TCAGAAGAGG	1275	9	-	Brassica oleracea	cis-acting element involved in salicylic acid responsiveness
BcaB08g34296	BcaTH-38	GT-1	TCA-element	CCATCTTTTT	1803	9	-	Nicotiana tabacum	cis-acting element involved in salicylic acid responsiveness
BcaC01g01105	BcaTH-39	SH4	ATCT-motif	AATCTAATCC	39	10	-	Pisum sativum	part of a conserved DNA module involved in light responsiveness
BcaC01g01105	BcaTH-39	SH4	GT1-motif	GGTTAA	1944	6	+	Arabidopsis thaliana	light responsive element
BcaC01g01105	BcaTH-39	SH4	TCT-motif	TCTTAC	1593	6	+	Arabidopsis thaliana	part of a light responsive element
BcaC01g01105	BcaTH-39	SH4	AuxRR-core	GGTCCAT	292	7	+	Nicotiana tabacum	cis-acting regulatory element involved in auxin responsiveness
BcaC01g01105	BcaTH-39	SH4	TGA-element	AACGAC	115	6	+	Brassica oleracea	auxin-responsive element
BcaC01g01105	BcaTH-39	SH4	TGA-element	AACGAC	1657	6	-	Brassica oleracea	auxin-responsive element
BcaC01g01105	BcaTH-39	SH4	chs-CMA1a	TTACTTAA	807	8	-	Daucus carota	part of a light responsive element
BcaC01g01105	BcaTH-39	SH4	CGTCA-motif	CGTCA	300	5	+	Hordeum vulgare	cis-acting regulatory element involved in the MeJA-responsiveness
BcaC01g01105	BcaTH-39	SH4	CGTCA-motif	CGTCA	307	5	-	Hordeum vulgare	cis-acting regulatory element involved in the MeJA-responsiveness
BcaC01g01105	BcaTH-39	SH4	CGTCA-motif	CGTCA	870	5	+	Hordeum vulgare	cis-acting regulatory element involved in the MeJA-responsiveness
BcaC01g01105	BcaTH-39	SH4	CGTCA-motif	CGTCA	1184	5	-	Hordeum vulgare	cis-acting regulatory element involved in the MeJA-responsiveness
BcaC01g01105	BcaTH-39	SH4	CGTCA-motif	CGTCA	1418	5	+	Hordeum vulgare	cis-acting regulatory element involved in the MeJA-responsiveness
BcaC01g01105	BcaTH-39	SH4	CGTCA-motif	CGTCA	1613	5	+	Hordeum vulgare	cis-acting regulatory element involved in the MeJA-responsiveness
BcaB01g03713	BcaTH-4	GT-1	GATA-motif	AAGATAAGATT	467	10	+	Arabidopsis thaliana	part of a light responsive element
BcaB01g03713	BcaTH-4	GT-1	CGTCA-motif	CGTCA	1860	5	-	Hordeum vulgare	cis-acting regulatory element involved in the MeJA-responsiveness
BcaB01g03713	BcaTH-4	GT-1	TCT-motif	TCTTAC	1598	6	+	Arabidopsis thaliana	part of a light responsive element
BcaB01g03713	BcaTH-4	GT-1	AE-box	AGAAACAA	1962	8	-	Arabidopsis thaliana	part of a module for light response
BcaB01g03713	BcaTH-4	GT-1	AE-box	AGAAACAA	1978	8	-	Arabidopsis thaliana	part of a module for light response
BcaB01g03713	BcaTH-4	GT-1	circadian	CAAAGATATC	1945	9	-	Lycopersicon esculentum	cis-acting regulatory element involved in circadian control
BcaC01g01430	BcaTH-40	SIP1	I-box	AGATAAGG	1920	8	-	Triticum aestivum	part of a light responsive element
BcaC01g01430	BcaTH-40	SIP1	I-box	gGATAAGGTG	1981	9	-	Zea mays	part of a light responsive element
BcaC01g01430	BcaTH-40	SIP1	GT1-motif	GGTTAA	1057	6	+	Arabidopsis thaliana	light responsive element
BcaC01g01430	BcaTH-40	SIP1	GT1-motif	GGTTAA	1755	6	+	Arabidopsis thaliana	light responsive element
BcaC01g01430	BcaTH-40	SIP1	CGTCA-motif	CGTCA	27	5	+	Hordeum vulgare	cis-acting regulatory element involved in the MeJA-responsiveness
BcaC01g01430	BcaTH-40	SIP1	CGTCA-motif	CGTCA	117	5	+	Hordeum vulgare	cis-acting regulatory element involved in the MeJA-responsiveness
BcaC01g01430	BcaTH-40	SIP1	CGTCA-motif	CGTCA	1865	5	+	Hordeum vulgare	cis-acting regulatory element involved in the MeJA-responsiveness
BcaC01g02587	BcaTH-41	GT-2	GT1-motif	GGTTAAT	1569	7	-	Avena sativa	light responsive element
BcaC01g02587	BcaTH-41	GT-2	GT1-motif	GGTTAA	1570	6	-	Arabidopsis thaliana	light responsive element
BcaC01g02587	BcaTH-41	GT-2	GT1-motif	GGTTAA	1780	6	+	Arabidopsis thaliana	light responsive element
BcaC01g02587	BcaTH-41	GT-2	I-box	AGATAAGG	1954	8	-	Triticum aestivum	part of a light responsive element
BcaC01g02587	BcaTH-41	GT-2	AE-box	AGAAACAA	1124	8	+	Arabidopsis thaliana	part of a module for light response
BcaC01g02587	BcaTH-41	GT-2	TCT-motif	TCTTAC	178	6	+	Arabidopsis thaliana	part of a light responsive element
BcaC01g02587	BcaTH-41	GT-2	CGTCA-motif	CGTCA	410	5	-	Hordeum vulgare	cis-acting regulatory element involved in the MeJA-responsiveness
BcaC01g02587	BcaTH-41	GT-2	P-box	CCTTTTG	1554	7	-	Oryza sativa	gibberellin-responsive element
BcaC01g02587	BcaTH-41	GT-2	CAT-box	GCCACT	235	6	+	Arabidopsis thaliana	cis-acting regulatory element related to meristem expression
BcaC01g02587	BcaTH-41	GT-2	TCA-element	CCATCTTTTT	108	9	-	Nicotiana tabacum	cis-acting element involved in salicylic acid responsiveness
BcaC01g03309	BcaTH-42	SH4	GATA-motif	AAGGATAAGG	1272	9	+	Solanum tuberosum	part of a light responsive element
BcaC01g03309	BcaTH-42	SH4	GT1-motif	GGTTAA	1274	6	+	Arabidopsis thaliana	light responsive element
BcaC01g03309	BcaTH-42	SH4	MRE	AACCTAA	1240	7	+	Petroselinum crispum	MYB binding site involved in light responsiveness
BcaC01g03309	BcaTH-42	SH4	MRE	AACCTAA	1361	7	-	Petroselinum crispum	MYB binding site involved in light responsiveness
BcaC01g03309	BcaTH-42	SH4	MRE	AACCTAA	1366	7	-	Petroselinum crispum	MYB binding site involved in light responsiveness
BcaC01g03309	BcaTH-42	SH4	Box 4	ATTAAT	836	6	+	Petroselinum crispum	part of a conserved DNA module involved in light responsiveness
BcaC01g03309	BcaTH-42	SH4	Box 4	ATTAAT	1455	6	-	Petroselinum crispum	part of a conserved DNA module involved in light responsiveness
BcaC01g03309	BcaTH-42	SH4	Box 4	ATTAAT	1531	6	-	Petroselinum crispum	part of a conserved DNA module involved in light responsiveness
BcaC01g03309	BcaTH-42	SH4	TCT-motif	TCTTAC	261	6	-	Arabidopsis thaliana	part of a light responsive element
BcaC01g03309	BcaTH-42	SH4	AE-box	AGAAACAA	1033	8	+	Arabidopsis thaliana	part of a module for light response
BcaC01g03954	BcaTH-43	SIP1	AE-box	AGAAACAA	1446	8	-	Arabidopsis thaliana	part of a module for light response
BcaC01g03954	BcaTH-43	SIP1	TCT-motif	TCTTAC	507	6	+	Arabidopsis thaliana	part of a light responsive element
BcaC01g03954	BcaTH-43	SIP1	TCT-motif	TCTTAC	1791	6	+	Arabidopsis thaliana	part of a light responsive element
BcaC01g03954	BcaTH-43	SIP1	GARE-motif	TCTGTTG	1156	7	+	Brassica oleracea	gibberellin-responsive element
BcaC01g03954	BcaTH-43	SIP1	Box 4	ATTAAT	1597	6	-	Petroselinum crispum	part of a conserved DNA module involved in light responsiveness
BcaC01g03954	BcaTH-43	SIP1	TCCC-motif	TCTCCCT	848	7	+	Spinacia oleracea	part of a light responsive element
BcaC01g03954	BcaTH-43	SIP1	MRE	AACCTAA	1274	7	+	Petroselinum crispum	MYB binding site involved in light responsiveness
BcaC01g03954	BcaTH-43	SIP1	MRE	AACCTAA	1361	7	+	Petroselinum crispum	MYB binding site involved in light responsiveness
BcaC01g03954	BcaTH-43	SIP1	GT1-motif	GGTTAAT	1925	7	-	Avena sativa	light responsive element
BcaC01g03954	BcaTH-43	SIP1	GT1-motif	GGTTAA	1926	6	-	Arabidopsis thaliana	light responsive element
BcaC01g03954	BcaTH-43	SIP1	I-box	AGATAAGG	1942	8	-	Triticum aestivum	part of a light responsive element
BcaC01g03954	BcaTH-43	SIP1	TCA-element	TCAGAAGAGG	331	10	+	Brassica oleracea	cis-acting element involved in salicylic acid responsiveness
BcaC01g03954	BcaTH-43	SIP1	TCA-element	TCAGAAGAGG	964	9	-	Brassica oleracea	cis-acting element involved in salicylic acid responsiveness
BcaC01g03954	BcaTH-43	SIP1	TCA-element	CCATCTTTTT	1205	9	-	Nicotiana tabacum	cis-acting element involved in salicylic acid responsiveness
BcaC01g03954	BcaTH-43	SIP1	TCA-element	TCAGAAGAGG	1369	9	+	Brassica oleracea	cis-acting element involved in salicylic acid responsiveness
BcaC01g03954	BcaTH-43	SIP1	CGTCA-motif	CGTCA	413	5	-	Hordeum vulgare	cis-acting regulatory element involved in the MeJA-responsiveness
BcaC01g03954	BcaTH-43	SIP1	CGTCA-motif	CGTCA	636	5	-	Hordeum vulgare	cis-acting regulatory element involved in the MeJA-responsiveness
BcaC01g03954	BcaTH-43	SIP1	CGTCA-motif	CGTCA	1141	5	+	Hordeum vulgare	cis-acting regulatory element involved in the MeJA-responsiveness
BcaC01g03954	BcaTH-43	SIP1	CGTCA-motif	CGTCA	1222	5	+	Hordeum vulgare	cis-acting regulatory element involved in the MeJA-responsiveness
BcaC01g03954	BcaTH-43	SIP1	CGTCA-motif	CGTCA	1426	5	-	Hordeum vulgare	cis-acting regulatory element involved in the MeJA-responsiveness
BcaC01g03954	BcaTH-43	SIP1	CGTCA-motif	CGTCA	1712	5	+	Hordeum vulgare	cis-acting regulatory element involved in the MeJA-responsiveness
BcaC01g03954	BcaTH-43	SIP1	CGTCA-motif	CGTCA	1783	5	-	Hordeum vulgare	cis-acting regulatory element involved in the MeJA-responsiveness
BcaC01g03954	BcaTH-43	SIP1	GATA-motif	AAGGATAAGG	38	9	+	Solanum tuberosum	part of a light responsive element
BcaC01g04257	BcaTH-44	GTγ	TCT-motif	TCTTAC	832	6	+	Arabidopsis thaliana	part of a light responsive element
BcaC01g04257	BcaTH-44	GTγ	TCT-motif	TCTTAC	1309	6	+	Arabidopsis thaliana	part of a light responsive element
BcaC01g04257	BcaTH-44	GTγ	TCT-motif	TCTTAC	1934	6	+	Arabidopsis thaliana	part of a light responsive element
BcaC01g04257	BcaTH-44	GTγ	AE-box	AGAAACAA	1102	8	+	Arabidopsis thaliana	part of a module for light response
BcaC01g04257	BcaTH-44	GTγ	I-box	GTATAAGGCC	1289	9	+	Larix laricina	part of a light responsive element
BcaC01g04257	BcaTH-44	GTγ	GT1-motif	GGTTAA	1619	6	+	Arabidopsis thaliana	light responsive element
BcaC01g04257	BcaTH-44	GTγ	TGA-element	AACGAC	15	6	+	Brassica oleracea	auxin-responsive element
BcaC01g04257	BcaTH-44	GTγ	CGTCA-motif	CGTCA	1298	5	+	Hordeum vulgare	cis-acting regulatory element involved in the MeJA-responsiveness
BcaC01g04257	BcaTH-44	GTγ	CGTCA-motif	CGTCA	1889	5	-	Hordeum vulgare	cis-acting regulatory element involved in the MeJA-responsiveness
BcaC01g05198	BcaTH-45	SIP1	TCA-element	CCATCTTTTT	560	9	-	Nicotiana tabacum	cis-acting element involved in salicylic acid responsiveness
BcaC01g05198	BcaTH-45	SIP1	TCA-element	CCATCTTTTT	703	9	+	Nicotiana tabacum	cis-acting element involved in salicylic acid responsiveness
BcaC01g05198	BcaTH-45	SIP1	TGA-element	AACGAC	1703	6	-	Brassica oleracea	auxin-responsive element
BcaC01g05198	BcaTH-45	SIP1	GATA-motif	AAGGATAAGG	1760	9	-	Solanum tuberosum	part of a light responsive element
BcaC01g05198	BcaTH-45	SIP1	GATA-motif	AAGGATAAGG	1811	9	-	Solanum tuberosum	part of a light responsive element
BcaC01g05198	BcaTH-45	SIP1	CGTCA-motif	CGTCA	1587	5	+	Hordeum vulgare	cis-acting regulatory element involved in the MeJA-responsiveness
BcaC01g05198	BcaTH-45	SIP1	TCT-motif	TCTTAC	415	6	-	Arabidopsis thaliana	part of a light responsive element
BcaC01g05198	BcaTH-45	SIP1	I-box	gGATAAGGTG	1809	10	-	Zea mays	part of a light responsive element
BcaC01g05198	BcaTH-45	SIP1	I-box	ccttatcct	1811	9	+	Arabidopsis thaliana	part of a light responsive element
BcaC01g05198	BcaTH-45	SIP1	I-box	AGATAAGG	1867	8	-	Triticum aestivum	part of a light responsive element
BcaC01g05198	BcaTH-45	SIP1	GT1-motif	GGTTAAT	955	7	-	Avena sativa	light responsive element
BcaC01g05198	BcaTH-45	SIP1	GT1-motif	GGTTAA	956	6	-	Arabidopsis thaliana	light responsive element
BcaC01g05198	BcaTH-45	SIP1	GT1-motif	GGTTAAT	1542	7	+	Avena sativa	light responsive element
BcaC01g05198	BcaTH-45	SIP1	TCCC-motif	TCTCCCT	1863	7	+	Spinacia oleracea	part of a light responsive element
BcaC01g05198	BcaTH-45	SIP1	Box 4	ATTAAT	680	6	+	Petroselinum crispum	part of a conserved DNA module involved in light responsiveness
BcaC01g05198	BcaTH-45	SIP1	Box 4	ATTAAT	972	6	+	Petroselinum crispum	part of a conserved DNA module involved in light responsiveness
BcaC01g05198	BcaTH-45	SIP1	Box 4	ATTAAT	1410	6	-	Petroselinum crispum	part of a conserved DNA module involved in light responsiveness
BcaC01g05198	BcaTH-45	SIP1	Box 4	ATTAAT	1688	6	-	Petroselinum crispum	part of a conserved DNA module involved in light responsiveness
BcaC01g05200	BcaTH-46	SIP1	TCA-element	TCAGAAGAGG	573	9	+	Brassica oleracea	cis-acting element involved in salicylic acid responsiveness
BcaC01g05200	BcaTH-46	SIP1	TCA-element	CCATCTTTTT	756	9	-	Nicotiana tabacum	cis-acting element involved in salicylic acid responsiveness
BcaC01g05200	BcaTH-46	SIP1	CGTCA-motif	CGTCA	179	5	-	Hordeum vulgare	cis-acting regulatory element involved in the MeJA-responsiveness
BcaC01g05200	BcaTH-46	SIP1	CGTCA-motif	CGTCA	661	5	-	Hordeum vulgare	cis-acting regulatory element involved in the MeJA-responsiveness
BcaC01g05200	BcaTH-46	SIP1	CGTCA-motif	CGTCA	1598	5	+	Hordeum vulgare	cis-acting regulatory element involved in the MeJA-responsiveness
BcaC01g05200	BcaTH-46	SIP1	CGTCA-motif	CGTCA	1814	5	-	Hordeum vulgare	cis-acting regulatory element involved in the MeJA-responsiveness
BcaC01g05200	BcaTH-46	SIP1	GATA-motif	AAGGATAAGG	1819	9	-	Solanum tuberosum	part of a light responsive element
BcaC01g05200	BcaTH-46	SIP1	TGA-element	AACGAC	1713	6	-	Brassica oleracea	auxin-responsive element
BcaC01g05200	BcaTH-46	SIP1	TCT-motif	TCTTAC	522	6	-	Arabidopsis thaliana	part of a light responsive element
BcaC01g05200	BcaTH-46	SIP1	Box 4	ATTAAT	973	6	+	Petroselinum crispum	part of a conserved DNA module involved in light responsiveness
BcaC01g05200	BcaTH-46	SIP1	Box 4	ATTAAT	1425	6	-	Petroselinum crispum	part of a conserved DNA module involved in light responsiveness
BcaC01g05200	BcaTH-46	SIP1	Box 4	ATTAAT	1698	6	-	Petroselinum crispum	part of a conserved DNA module involved in light responsiveness
BcaC01g05200	BcaTH-46	SIP1	GT1-motif	GGTTAAT	1554	7	+	Avena sativa	light responsive element
BcaC01g05200	BcaTH-46	SIP1	TCCC-motif	TCTCCCT	1865	7	+	Spinacia oleracea	part of a light responsive element
BcaC01g05200	BcaTH-46	SIP1	TCCC-motif	TCTCCCT	1874	7	+	Spinacia oleracea	part of a light responsive element
BcaC01g05200	BcaTH-46	SIP1	I-box	gGATAAGGTG	1817	9	-	Zea mays	part of a light responsive element
BcaC01g05200	BcaTH-46	SIP1	I-box	ccttatcct	1819	9	+	Arabidopsis thaliana	part of a light responsive element
BcaC01g05200	BcaTH-46	SIP1	I-box	AGATAAGG	1869	8	-	Triticum aestivum	part of a light responsive element
BcaC01g05201	BcaTH-47	SIP1	TGA-element	AACGAC	1707	6	-	Brassica oleracea	auxin-responsive element
BcaC01g05201	BcaTH-47	SIP1	CGTCA-motif	CGTCA	742	5	+	Hordeum vulgare	cis-acting regulatory element involved in the MeJA-responsiveness
BcaC01g05201	BcaTH-47	SIP1	CGTCA-motif	CGTCA	1591	5	+	Hordeum vulgare	cis-acting regulatory element involved in the MeJA-responsiveness
BcaC01g05201	BcaTH-47	SIP1	GATA-motif	AAGGATAAGG	1763	9	-	Solanum tuberosum	part of a light responsive element
BcaC01g05201	BcaTH-47	SIP1	GATA-motif	AAGGATAAGG	1814	9	-	Solanum tuberosum	part of a light responsive element
BcaC01g05201	BcaTH-47	SIP1	TCA-element	CCATCTTTTT	41	9	-	Nicotiana tabacum	cis-acting element involved in salicylic acid responsiveness
BcaC01g05201	BcaTH-47	SIP1	TCA-element	CCATCTTTTT	717	9	+	Nicotiana tabacum	cis-acting element involved in salicylic acid responsiveness
BcaC01g05201	BcaTH-47	SIP1	TCCC-motif	TCTCCCT	1870	7	+	Spinacia oleracea	part of a light responsive element
BcaC01g05201	BcaTH-47	SIP1	GT1-motif	GGTTAAT	964	7	-	Avena sativa	light responsive element
BcaC01g05201	BcaTH-47	SIP1	GT1-motif	GGTTAA	965	6	-	Arabidopsis thaliana	light responsive element
BcaC01g05201	BcaTH-47	SIP1	GT1-motif	GGTTAAT	1548	7	+	Avena sativa	light responsive element
BcaC01g05201	BcaTH-47	SIP1	I-box	gGATAAGGTG	1812	10	-	Zea mays	part of a light responsive element
BcaC01g05201	BcaTH-47	SIP1	I-box	ccttatcct	1814	9	+	Arabidopsis thaliana	part of a light responsive element
BcaC01g05201	BcaTH-47	SIP1	I-box	AGATAAGG	1874	8	-	Triticum aestivum	part of a light responsive element
BcaC01g05201	BcaTH-47	SIP1	Box 4	ATTAAT	258	6	+	Petroselinum crispum	part of a conserved DNA module involved in light responsiveness
BcaC01g05201	BcaTH-47	SIP1	Box 4	ATTAAT	694	6	+	Petroselinum crispum	part of a conserved DNA module involved in light responsiveness
BcaC01g05201	BcaTH-47	SIP1	Box 4	ATTAAT	981	6	+	Petroselinum crispum	part of a conserved DNA module involved in light responsiveness
BcaC01g05201	BcaTH-47	SIP1	Box 4	ATTAAT	1417	6	-	Petroselinum crispum	part of a conserved DNA module involved in light responsiveness
BcaC01g05201	BcaTH-47	SIP1	Box 4	ATTAAT	1695	6	-	Petroselinum crispum	part of a conserved DNA module involved in light responsiveness
BcaC01g05201	BcaTH-47	SIP1	TCT-motif	TCTTAC	436	6	-	Arabidopsis thaliana	part of a light responsive element
BcaC01g05554	BcaTH-48	GT-1	circadian	CAAAGATATC	1945	9	-	Lycopersicon esculentum	cis-acting regulatory element involved in circadian control
BcaC01g05554	BcaTH-48	GT-1	GT1-motif	GGTTAA	1255	6	-	Arabidopsis thaliana	light responsive element
BcaC01g05554	BcaTH-48	GT-1	Box 4	ATTAAT	180	6	+	Petroselinum crispum	part of a conserved DNA module involved in light responsiveness
BcaC01g05554	BcaTH-48	GT-1	Box 4	ATTAAT	773	6	+	Petroselinum crispum	part of a conserved DNA module involved in light responsiveness
BcaC01g05554	BcaTH-48	GT-1	Box 4	ATTAAT	814	6	+	Petroselinum crispum	part of a conserved DNA module involved in light responsiveness
BcaC01g05554	BcaTH-48	GT-1	Box 4	ATTAAT	955	6	+	Petroselinum crispum	part of a conserved DNA module involved in light responsiveness
BcaC01g05554	BcaTH-48	GT-1	Box 4	ATTAAT	1263	6	-	Petroselinum crispum	part of a conserved DNA module involved in light responsiveness
BcaC01g05554	BcaTH-48	GT-1	Box 4	ATTAAT	1516	6	-	Petroselinum crispum	part of a conserved DNA module involved in light responsiveness
BcaC01g05554	BcaTH-48	GT-1	GATA-motif	AAGATAAGATT	522	10	+	Arabidopsis thaliana	part of a light responsive element
BcaC01g05554	BcaTH-48	GT-1	CGTCA-motif	CGTCA	706	5	+	Hordeum vulgare	cis-acting regulatory element involved in the MeJA-responsiveness
BcaC02g07800	BcaTH-49	SH4	GATA-motif	GATAGGA	759	7	+	Arabidopsis thaliana	part of a light responsive element
BcaC02g07800	BcaTH-49	SH4	CGTCA-motif	CGTCA	1809	5	+	Hordeum vulgare	cis-acting regulatory element involved in the MeJA-responsiveness
BcaC02g07800	BcaTH-49	SH4	P-box	CCTTTTG	1968	7	-	Oryza sativa	gibberellin-responsive element
BcaC02g07800	BcaTH-49	SH4	CAT-box	GCCACT	442	6	+	Arabidopsis thaliana	cis-acting regulatory element related to meristem expression
BcaC02g07800	BcaTH-49	SH4	CAT-box	GCCACT	1409	6	+	Arabidopsis thaliana	cis-acting regulatory element related to meristem expression
BcaC02g07800	BcaTH-49	SH4	AuxRR-core	GGTCCAT	214	7	-	Nicotiana tabacum	cis-acting regulatory element involved in auxin responsiveness
BcaC02g07800	BcaTH-49	SH4	AuxRR-core	GGTCCAT	1176	7	-	Nicotiana tabacum	cis-acting regulatory element involved in auxin responsiveness
BcaC02g07800	BcaTH-49	SH4	Box 4	ATTAAT	94	6	+	Petroselinum crispum	part of a conserved DNA module involved in light responsiveness
BcaC02g07800	BcaTH-49	SH4	Box 4	ATTAAT	163	6	+	Petroselinum crispum	part of a conserved DNA module involved in light responsiveness
BcaC02g07800	BcaTH-49	SH4	Box 4	ATTAAT	550	6	+	Petroselinum crispum	part of a conserved DNA module involved in light responsiveness
BcaC02g07800	BcaTH-49	SH4	Box 4	ATTAAT	731	6	+	Petroselinum crispum	part of a conserved DNA module involved in light responsiveness
BcaC02g07800	BcaTH-49	SH4	Box 4	ATTAAT	824	6	+	Petroselinum crispum	part of a conserved DNA module involved in light responsiveness
BcaC02g07800	BcaTH-49	SH4	Box 4	ATTAAT	880	6	+	Petroselinum crispum	part of a conserved DNA module involved in light responsiveness
BcaC02g07800	BcaTH-49	SH4	Box 4	ATTAAT	1055	6	-	Petroselinum crispum	part of a conserved DNA module involved in light responsiveness
BcaC02g07800	BcaTH-49	SH4	Box 4	ATTAAT	1125	6	-	Petroselinum crispum	part of a conserved DNA module involved in light responsiveness
BcaC02g07800	BcaTH-49	SH4	Box 4	ATTAAT	1517	6	-	Petroselinum crispum	part of a conserved DNA module involved in light responsiveness
BcaC02g07800	BcaTH-49	SH4	TCCC-motif	TCTCCCT	23	7	-	Spinacia oleracea	part of a light responsive element
BcaC02g07800	BcaTH-49	SH4	GT1-motif	GGTTAA	1705	6	+	Arabidopsis thaliana	light responsive element
BcaC02g07800	BcaTH-49	SH4	GT1-motif	GGTTAAT	1975	7	+	Avena sativa	light responsive element
BcaB01g05794	BcaTH-5	GT-2	TCA-element	CCATCTTTTT	1540	9	-	Nicotiana tabacum	cis-acting element involved in salicylic acid responsiveness
BcaB01g05794	BcaTH-5	GT-2	TGA-element	AACGAC	761	6	-	Brassica oleracea	auxin-responsive element
BcaB01g05794	BcaTH-5	GT-2	P-box	CCTTTTG	1187	7	-	Oryza sativa	gibberellin-responsive element
BcaB01g05794	BcaTH-5	GT-2	P-box	CCTTTTG	1374	7	+	Oryza sativa	gibberellin-responsive element
BcaB01g05794	BcaTH-5	GT-2	AE-box	AGAAACTT	112	8	-	Arabidopsis thaliana	part of a module for light response
BcaB01g05794	BcaTH-5	GT-2	AE-box	AGAAACTT	1651	8	-	Arabidopsis thaliana	part of a module for light response
BcaB01g05794	BcaTH-5	GT-2	MRE	AACCTAA	223	7	-	Petroselinum crispum	MYB binding site involved in light responsiveness
BcaB01g05794	BcaTH-5	GT-2	GT1-motif	GTGTGTGAA	1084	9	-	Solanum tuberosum	light responsive element
BcaC02g10084	BcaTH-50	GTγ	GARE-motif	TCTGTTG	374	7	-	Brassica oleracea	gibberellin-responsive element
BcaC02g10084	BcaTH-50	GTγ	I-box	gGATAAGGTG	1230	9	+	Zea mays	part of a light responsive element
BcaC02g10084	BcaTH-50	GTγ	TCCC-motif	TCTCCCT	1043	7	+	Spinacia oleracea	part of a light responsive element
BcaC02g10084	BcaTH-50	GTγ	TCCC-motif	TCTCCCT	1063	7	+	Spinacia oleracea	part of a light responsive element
BcaC02g10084	BcaTH-50	GTγ	TCCC-motif	TCTCCCT	1300	7	-	Spinacia oleracea	part of a light responsive element
BcaC02g10084	BcaTH-50	GTγ	TCCC-motif	TCTCCCT	1705	7	-	Spinacia oleracea	part of a light responsive element
BcaC02g10084	BcaTH-50	GTγ	P-box	CCTTTTG	1566	7	-	Oryza sativa	gibberellin-responsive element
BcaC02g10084	BcaTH-50	GTγ	CGTCA-motif	CGTCA	1107	5	-	Hordeum vulgare	cis-acting regulatory element involved in the MeJA-responsiveness
BcaC02g10084	BcaTH-50	GTγ	CGTCA-motif	CGTCA	1214	5	-	Hordeum vulgare	cis-acting regulatory element involved in the MeJA-responsiveness
BcaC02g10084	BcaTH-50	GTγ	TCA-element	TCAGAAGAGG	184	9	-	Brassica oleracea	cis-acting element involved in salicylic acid responsiveness
BcaC02g11439	BcaTH-51	SH4	CGTCA-motif	CGTCA	1905	5	-	Hordeum vulgare	cis-acting regulatory element involved in the MeJA-responsiveness
BcaC02g11439	BcaTH-51	SH4	P-box	CCTTTTG	1444	7	-	Oryza sativa	gibberellin-responsive element
BcaC02g11439	BcaTH-51	SH4	chs-CMA1a	TTACTTAA	788	8	+	Daucus carota	part of a light responsive element
BcaC02g11439	BcaTH-51	SH4	chs-CMA1a	TTACTTAA	1978	8	-	Daucus carota	part of a light responsive element
BcaC02g11439	BcaTH-51	SH4	CAT-box	GCCACT	226	6	+	Arabidopsis thaliana	cis-acting regulatory element related to meristem expression
BcaC02g11439	BcaTH-51	SH4	circadian	CAAAGATATC	1613	9	+	Lycopersicon esculentum	cis-acting regulatory element involved in circadian control
BcaC02g11439	BcaTH-51	SH4	TCT-motif	TCTTAC	582	6	+	Arabidopsis thaliana	part of a light responsive element
BcaC02g11439	BcaTH-51	SH4	Box 4	ATTAAT	1021	6	-	Petroselinum crispum	part of a conserved DNA module involved in light responsiveness
BcaC02g11439	BcaTH-51	SH4	Box 4	ATTAAT	1275	6	-	Petroselinum crispum	part of a conserved DNA module involved in light responsiveness
BcaC02g11439	BcaTH-51	SH4	GT1-motif	GGTTAAT	1467	7	+	Avena sativa	light responsive element
BcaC02g11439	BcaTH-51	SH4	MRE	AACCTAA	1464	7	-	Petroselinum crispum	MYB binding site involved in light responsiveness
BcaC02g11439	BcaTH-51	SH4	I-box	TGATAATGT	590	9	+	Solanum tuberosum	part of a light responsive element
BcaC02g11439	BcaTH-51	SH4	ATCT-motif	AATCTAATCC	1936	9	+	Pisum sativum	part of a conserved DNA module involved in light responsiveness
BcaC02g11965	BcaTH-52	GT-1	TGA-element	AACGAC	196	6	+	Brassica oleracea	auxin-responsive element
BcaC02g11965	BcaTH-52	GT-1	TGA-element	AACGAC	494	6	-	Brassica oleracea	auxin-responsive element
BcaC02g11965	BcaTH-52	GT-1	TGA-element	AACGAC	1639	6	+	Brassica oleracea	auxin-responsive element
BcaC02g11965	BcaTH-52	GT-1	CGTCA-motif	CGTCA	1008	5	+	Hordeum vulgare	cis-acting regulatory element involved in the MeJA-responsiveness
BcaC02g11965	BcaTH-52	GT-1	TCA-element	CCATCTTTTT	751	9	+	Nicotiana tabacum	cis-acting element involved in salicylic acid responsiveness
BcaC02g11965	BcaTH-52	GT-1	I-box	AAGATAAGGCT	900	10	+	Gossypium hirsutum	part of a light responsive element
BcaC02g11965	BcaTH-52	GT-1	TCCC-motif	TCTCCCT	169	7	+	Spinacia oleracea	part of a light responsive element
BcaC02g11965	BcaTH-52	GT-1	GT1-motif	GGTTAA	960	6	-	Arabidopsis thaliana	light responsive element
BcaC02g12279	BcaTH-53	SIP1	Box 4	ATTAAT	161	6	+	Petroselinum crispum	part of a conserved DNA module involved in light responsiveness
BcaC02g12279	BcaTH-53	SIP1	I-box	AAGATAAGGCT	224	10	-	Gossypium hirsutum	part of a light responsive element
BcaC02g12279	BcaTH-53	SIP1	I-box	gGATAAGGTG	1885	10	-	Zea mays	part of a light responsive element
BcaC02g12279	BcaTH-53	SIP1	I-box	ccttatcct	1887	9	+	Arabidopsis thaliana	part of a light responsive element
BcaC02g12279	BcaTH-53	SIP1	I-box	AGATAAGG	1925	8	-	Triticum aestivum	part of a light responsive element
BcaC02g12279	BcaTH-53	SIP1	TCCC-motif	TCTCCCT	1921	7	+	Spinacia oleracea	part of a light responsive element
BcaC02g12279	BcaTH-53	SIP1	AE-box	AGAAACAA	281	8	-	Arabidopsis thaliana	part of a module for light response
BcaC02g12279	BcaTH-53	SIP1	TCT-motif	TCTTAC	181	6	-	Arabidopsis thaliana	part of a light responsive element
BcaC02g12279	BcaTH-53	SIP1	TCT-motif	TCTTAC	1292	6	-	Arabidopsis thaliana	part of a light responsive element
BcaC02g12279	BcaTH-53	SIP1	TCT-motif	TCTTAC	1399	6	-	Arabidopsis thaliana	part of a light responsive element
BcaC02g12279	BcaTH-53	SIP1	GATA-motif	AAGGATAAGG	1887	9	-	Solanum tuberosum	part of a light responsive element
BcaC02g12279	BcaTH-53	SIP1	CGTCA-motif	CGTCA	1711	5	+	Hordeum vulgare	cis-acting regulatory element involved in the MeJA-responsiveness
BcaC02g12279	BcaTH-53	SIP1	CGTCA-motif	CGTCA	1809	5	-	Hordeum vulgare	cis-acting regulatory element involved in the MeJA-responsiveness
BcaC02g12279	BcaTH-53	SIP1	CAT-box	GCCACT	799	6	+	Arabidopsis thaliana	cis-acting regulatory element related to meristem expression
BcaC02g12279	BcaTH-53	SIP1	AuxRR-core	GGTCCAT	1098	7	+	Nicotiana tabacum	cis-acting regulatory element involved in auxin responsiveness
BcaC02g12279	BcaTH-53	SIP1	TCA-element	CCATCTTTTT	1474	9	-	Nicotiana tabacum	cis-acting element involved in salicylic acid responsiveness
BcaC02g12281	BcaTH-54	SIP1	TCT-motif	TCTTAC	1259	6	-	Arabidopsis thaliana	part of a light responsive element
BcaC02g12281	BcaTH-54	SIP1	TCT-motif	TCTTAC	1489	6	-	Arabidopsis thaliana	part of a light responsive element
BcaC02g12281	BcaTH-54	SIP1	Box 4	ATTAAT	63	6	+	Petroselinum crispum	part of a conserved DNA module involved in light responsiveness
BcaC02g12281	BcaTH-54	SIP1	Box 4	ATTAAT	1549	6	-	Petroselinum crispum	part of a conserved DNA module involved in light responsiveness
BcaC02g12281	BcaTH-54	SIP1	I-box	AGATAAGG	1921	8	-	Triticum aestivum	part of a light responsive element
BcaC02g12281	BcaTH-54	SIP1	CGTCA-motif	CGTCA	1720	5	+	Hordeum vulgare	cis-acting regulatory element involved in the MeJA-responsiveness
BcaC02g12281	BcaTH-54	SIP1	GATA-motif	AAGGATAAGG	623	9	-	Solanum tuberosum	part of a light responsive element
BcaC02g12281	BcaTH-54	SIP1	AuxRR-core	GGTCCAT	1607	7	+	Nicotiana tabacum	cis-acting regulatory element involved in auxin responsiveness
BcaC03g12992	BcaTH-55	GT-2	Box 4	ATTAAT	1219	6	-	Petroselinum crispum	part of a conserved DNA module involved in light responsiveness
BcaC03g12992	BcaTH-55	GT-2	TCT-motif	TCTTAC	180	6	+	Arabidopsis thaliana	part of a light responsive element
BcaC03g12992	BcaTH-55	GT-2	TCT-motif	TCTTAC	769	6	+	Arabidopsis thaliana	part of a light responsive element
BcaC03g12992	BcaTH-55	GT-2	circadian	CAAAGATATC	87	9	-	Lycopersicon esculentum	cis-acting regulatory element involved in circadian control
BcaC03g12992	BcaTH-55	GT-2	circadian	CAAAGATATC	676	9	-	Lycopersicon esculentum	cis-acting regulatory element involved in circadian control
BcaC03g12992	BcaTH-55	GT-2	AE-box	AGAAACTT	438	8	-	Arabidopsis thaliana	part of a module for light response
BcaC03g12992	BcaTH-55	GT-2	AE-box	AGAAACTT	1027	8	-	Arabidopsis thaliana	part of a module for light response
BcaC03g12992	BcaTH-55	GT-2	P-box	CCTTTTG	416	7	-	Oryza sativa	gibberellin-responsive element
BcaC03g12992	BcaTH-55	GT-2	P-box	CCTTTTG	1005	7	-	Oryza sativa	gibberellin-responsive element
BcaC03g12992	BcaTH-55	GT-2	GATA-motif	GATAGGA	1671	7	+	Arabidopsis thaliana	part of a light responsive element
BcaC03g13125	BcaTH-56	GT-2	TGA-element	AACGAC	1493	6	-	Brassica oleracea	auxin-responsive element
BcaC03g13125	BcaTH-56	GT-2	P-box	CCTTTTG	902	7	-	Oryza sativa	gibberellin-responsive element
BcaC03g13125	BcaTH-56	GT-2	P-box	CCTTTTG	1569	7	-	Oryza sativa	gibberellin-responsive element
BcaC03g13125	BcaTH-56	GT-2	TCA-element	TCAGAAGAGG	550	9	-	Brassica oleracea	cis-acting element involved in salicylic acid responsiveness
BcaC03g13125	BcaTH-56	GT-2	GT1-motif	GGTTAA	945	6	-	Arabidopsis thaliana	light responsive element
BcaC03g13125	BcaTH-56	GT-2	GT1-motif	GGTTAA	1574	6	+	Arabidopsis thaliana	light responsive element
BcaC03g13125	BcaTH-56	GT-2	TCCC-motif	TCTCCCT	1638	7	+	Spinacia oleracea	part of a light responsive element
BcaC03g13125	BcaTH-56	GT-2	Box 4	ATTAAT	1106	6	-	Petroselinum crispum	part of a conserved DNA module involved in light responsiveness
BcaC03g13125	BcaTH-56	GT-2	Box 4	ATTAAT	1174	6	-	Petroselinum crispum	part of a conserved DNA module involved in light responsiveness
BcaC03g13125	BcaTH-56	GT-2	Box 4	ATTAAT	1308	6	-	Petroselinum crispum	part of a conserved DNA module involved in light responsiveness
BcaC03g13125	BcaTH-56	GT-2	Box 4	ATTAAT	1445	6	-	Petroselinum crispum	part of a conserved DNA module involved in light responsiveness
BcaC03g13125	BcaTH-56	GT-2	TCT-motif	TCTTAC	143	6	-	Arabidopsis thaliana	part of a light responsive element
BcaC03g13125	BcaTH-56	GT-2	TCT-motif	TCTTAC	664	6	+	Arabidopsis thaliana	part of a light responsive element
BcaC03g13125	BcaTH-56	GT-2	TCT-motif	TCTTAC	1783	6	-	Arabidopsis thaliana	part of a light responsive element
BcaC03g13125	BcaTH-56	GT-2	AE-box	AGAAACTT	924	8	-	Arabidopsis thaliana	part of a module for light response
BcaC03g13125	BcaTH-56	GT-2	circadian	CAAAGATATC	570	9	-	Lycopersicon esculentum	cis-acting regulatory element involved in circadian control
BcaC03g15713	BcaTH-57	GT-2	GT1-motif	GGTTAA	145	6	-	Arabidopsis thaliana	light responsive element
BcaC03g15713	BcaTH-57	GT-2	GT1-motif	GGTTAA	1106	6	-	Arabidopsis thaliana	light responsive element
BcaC03g15713	BcaTH-57	GT-2	chs-CMA1a	TTACTTAA	452	8	+	Daucus carota	part of a light responsive element
BcaC03g15713	BcaTH-57	GT-2	chs-CMA1a	TTACTTAA	1412	8	+	Daucus carota	part of a light responsive element
BcaC03g15713	BcaTH-57	GT-2	Box 4	ATTAAT	716	6	+	Petroselinum crispum	part of a conserved DNA module involved in light responsiveness
BcaC03g15713	BcaTH-57	GT-2	Box 4	ATTAAT	1678	6	-	Petroselinum crispum	part of a conserved DNA module involved in light responsiveness
BcaC03g15713	BcaTH-57	GT-2	TCT-motif	TCTTAC	446	6	+	Arabidopsis thaliana	part of a light responsive element
BcaC03g15713	BcaTH-57	GT-2	TCT-motif	TCTTAC	1406	6	+	Arabidopsis thaliana	part of a light responsive element
BcaC03g15714	BcaTH-58	GT-2	P-box	CCTTTTG	924	7	+	Oryza sativa	gibberellin-responsive element
BcaC03g15714	BcaTH-58	GT-2	P-box	CCTTTTG	1742	7	+	Oryza sativa	gibberellin-responsive element
BcaC03g15714	BcaTH-58	GT-2	CGTCA-motif	CGTCA	1084	5	+	Hordeum vulgare	cis-acting regulatory element involved in the MeJA-responsiveness
BcaC03g15714	BcaTH-58	GT-2	CGTCA-motif	CGTCA	1902	5	+	Hordeum vulgare	cis-acting regulatory element involved in the MeJA-responsiveness
BcaC03g15714	BcaTH-58	GT-2	chs-CMA1a	TTACTTAA	159	8	+	Daucus carota	part of a light responsive element
BcaC03g15714	BcaTH-58	GT-2	AuxRR-core	GGTCCAT	1006	7	+	Nicotiana tabacum	cis-acting regulatory element involved in auxin responsiveness
BcaC03g15714	BcaTH-58	GT-2	AuxRR-core	GGTCCAT	1824	7	+	Nicotiana tabacum	cis-acting regulatory element involved in auxin responsiveness
BcaC03g15714	BcaTH-58	GT-2	CAT-box	GCCACT	1174	6	-	Arabidopsis thaliana	cis-acting regulatory element related to meristem expression
BcaC03g15714	BcaTH-58	GT-2	CAT-box	GCCACT	1992	6	-	Arabidopsis thaliana	cis-acting regulatory element related to meristem expression
BcaC03g15714	BcaTH-58	GT-2	Box 4	ATTAAT	650	6	+	Petroselinum crispum	part of a conserved DNA module involved in light responsiveness
BcaC03g15714	BcaTH-58	GT-2	Box 4	ATTAAT	1468	6	-	Petroselinum crispum	part of a conserved DNA module involved in light responsiveness
BcaC03g15714	BcaTH-58	GT-2	GT1-motif	GGTTAA	690	6	-	Arabidopsis thaliana	light responsive element
BcaC03g15714	BcaTH-58	GT-2	GT1-motif	GGTTAA	1508	6	-	Arabidopsis thaliana	light responsive element
BcaC03g15714	BcaTH-58	GT-2	AE-box	AGAAACAA	207	8	+	Arabidopsis thaliana	part of a module for light response
BcaC03g15714	BcaTH-58	GT-2	AE-box	AGAAACTT	720	8	-	Arabidopsis thaliana	part of a module for light response
BcaC03g15714	BcaTH-58	GT-2	AE-box	AGAAACTT	1538	8	-	Arabidopsis thaliana	part of a module for light response
BcaC03g16982	BcaTH-59	GT-2	GT1-motif	GGTTAAT	476	7	+	Avena sativa	light responsive element
BcaC03g16982	BcaTH-59	GT-2	TGA-element	AACGAC	1813	6	+	Brassica oleracea	auxin-responsive element
BcaC03g16982	BcaTH-59	GT-2	GATA-motif	GATAGGA	869	7	-	Arabidopsis thaliana	part of a light responsive element
BcaC03g16982	BcaTH-59	GT-2	GATA-motif	GATAGGA	874	7	-	Arabidopsis thaliana	part of a light responsive element
BcaC03g16982	BcaTH-59	GT-2	CGTCA-motif	CGTCA	1022	5	+	Hordeum vulgare	cis-acting regulatory element involved in the MeJA-responsiveness
BcaC03g16982	BcaTH-59	GT-2	CGTCA-motif	CGTCA	1664	5	-	Hordeum vulgare	cis-acting regulatory element involved in the MeJA-responsiveness
BcaC03g16982	BcaTH-59	GT-2	P-box	CCTTTTG	376	7	+	Oryza sativa	gibberellin-responsive element
BcaC03g16982	BcaTH-59	GT-2	P-box	CCTTTTG	641	7	-	Oryza sativa	gibberellin-responsive element
BcaC03g16982	BcaTH-59	GT-2	P-box	CCTTTTG	1477	7	-	Oryza sativa	gibberellin-responsive element
BcaC03g16982	BcaTH-59	GT-2	P-box	CCTTTTG	1929	7	+	Oryza sativa	gibberellin-responsive element
BcaB01g05808	BcaTH-6	GT-2	circadian	CAAAGATATC	684	9	-	Lycopersicon esculentum	cis-acting regulatory element involved in circadian control
BcaB01g05808	BcaTH-6	GT-2	circadian	CAAAGATATC	1092	9	+	Lycopersicon esculentum	cis-acting regulatory element involved in circadian control
BcaB01g05808	BcaTH-6	GT-2	AE-box	AGAAACTT	981	8	-	Arabidopsis thaliana	part of a module for light response
BcaB01g05808	BcaTH-6	GT-2	AE-box	AGAAACAA	1160	8	-	Arabidopsis thaliana	part of a module for light response
BcaB01g05808	BcaTH-6	GT-2	GT1-motif	GGTTAAT	204	7	+	Avena sativa	light responsive element
BcaB01g05808	BcaTH-6	GT-2	TCCC-motif	TCTCCCT	1503	7	-	Spinacia oleracea	part of a light responsive element
BcaB01g05808	BcaTH-6	GT-2	TCCC-motif	TCTCCCT	1881	7	+	Spinacia oleracea	part of a light responsive element
BcaB01g05808	BcaTH-6	GT-2	Box 4	ATTAAT	442	6	+	Petroselinum crispum	part of a conserved DNA module involved in light responsiveness
BcaB01g05808	BcaTH-6	GT-2	Box 4	ATTAAT	1547	6	-	Petroselinum crispum	part of a conserved DNA module involved in light responsiveness
BcaB01g05808	BcaTH-6	GT-2	TCA-element	CCATCTTTTT	125	9	+	Nicotiana tabacum	cis-acting element involved in salicylic acid responsiveness
BcaB01g05808	BcaTH-6	GT-2	TCA-element	CCATCTTTTT	890	9	+	Nicotiana tabacum	cis-acting element involved in salicylic acid responsiveness
BcaB01g05808	BcaTH-6	GT-2	TCA-element	CCATCTTTTT	1391	9	-	Nicotiana tabacum	cis-acting element involved in salicylic acid responsiveness
BcaB01g05808	BcaTH-6	GT-2	TGA-element	AACGAC	1960	6	-	Brassica oleracea	auxin-responsive element
BcaB01g05808	BcaTH-6	GT-2	P-box	CCTTTTG	1062	7	-	Oryza sativa	gibberellin-responsive element
BcaC03g17309	BcaTH-60	GT-1	CAT-box	GCCACT	1859	6	+	Arabidopsis thaliana	cis-acting regulatory element related to meristem expression
BcaC03g17309	BcaTH-60	GT-1	P-box	CCTTTTG	404	7	+	Oryza sativa	gibberellin-responsive element
BcaC03g17309	BcaTH-60	GT-1	TCT-motif	TCTTAC	586	6	+	Arabidopsis thaliana	part of a light responsive element
BcaC03g17309	BcaTH-60	GT-1	AE-box	AGAAACAA	1658	8	-	Arabidopsis thaliana	part of a module for light response
BcaC03g17309	BcaTH-60	GT-1	I-box	TGATAATGT	512	9	-	Solanum tuberosum	part of a light responsive element
BcaC03g17309	BcaTH-60	GT-1	ATCT-motif	AATCTAATCC	611	9	+	Pisum sativum	part of a conserved DNA module involved in light responsiveness
BcaC03g17309	BcaTH-60	GT-1	ATCT-motif	AATCTAATCC	963	9	-	Pisum sativum	part of a conserved DNA module involved in light responsiveness
BcaC03g17309	BcaTH-60	GT-1	MRE	AACCTAA	528	7	-	Petroselinum crispum	MYB binding site involved in light responsiveness
BcaC03g17309	BcaTH-60	GT-1	MRE	AACCTAA	1571	7	-	Petroselinum crispum	MYB binding site involved in light responsiveness
BcaC03g17309	BcaTH-60	GT-1	MRE	AACCTAA	1738	7	+	Petroselinum crispum	MYB binding site involved in light responsiveness
BcaC03g17309	BcaTH-60	GT-1	TCCC-motif	TCTCCCT	735	7	-	Spinacia oleracea	part of a light responsive element
BcaC03g17309	BcaTH-60	GT-1	Box 4	ATTAAT	741	6	+	Petroselinum crispum	part of a conserved DNA module involved in light responsiveness
BcaC03g17309	BcaTH-60	GT-1	Box 4	ATTAAT	818	6	+	Petroselinum crispum	part of a conserved DNA module involved in light responsiveness
BcaC03g17309	BcaTH-60	GT-1	Box 4	ATTAAT	1673	6	-	Petroselinum crispum	part of a conserved DNA module involved in light responsiveness
BcaC03g17762	BcaTH-61	GT-2	MRE	AACCTAA	1943	7	-	Petroselinum crispum	MYB binding site involved in light responsiveness
BcaC03g17762	BcaTH-61	GT-2	I-box	TGATAATGT	261	9	+	Solanum tuberosum	part of a light responsive element
BcaC03g17762	BcaTH-61	GT-2	I-box	TGATAATGT	977	9	+	Solanum tuberosum	part of a light responsive element
BcaC03g17762	BcaTH-61	GT-2	Box 4	ATTAAT	671	6	+	Petroselinum crispum	part of a conserved DNA module involved in light responsiveness
BcaC03g17762	BcaTH-61	GT-2	Box 4	ATTAAT	1814	6	-	Petroselinum crispum	part of a conserved DNA module involved in light responsiveness
BcaC03g17762	BcaTH-61	GT-2	circadian	CAAAGATATC	1315	9	+	Lycopersicon esculentum	cis-acting regulatory element involved in circadian control
BcaC03g17762	BcaTH-61	GT-2	circadian	CAAAGATATC	1554	9	+	Lycopersicon esculentum	cis-acting regulatory element involved in circadian control
BcaC04g22778	BcaTH-62	SIP1	GT1-motif	GGTTAA	402	6	+	Arabidopsis thaliana	light responsive element
BcaC04g22778	BcaTH-62	SIP1	ATCT-motif	AATCTAATCC	3	9	-	Pisum sativum	part of a conserved DNA module involved in light responsiveness
BcaC04g22778	BcaTH-62	SIP1	TCT-motif	TCTTAC	1398	6	-	Arabidopsis thaliana	part of a light responsive element
BcaC04g22778	BcaTH-62	SIP1	TGA-element	AACGAC	271	6	-	Brassica oleracea	auxin-responsive element
BcaC04g22778	BcaTH-62	SIP1	TGA-element	AACGAC	533	6	-	Brassica oleracea	auxin-responsive element
BcaC04g22778	BcaTH-62	SIP1	TGA-element	AACGAC	756	6	-	Brassica oleracea	auxin-responsive element
BcaC04g22778	BcaTH-62	SIP1	P-box	CCTTTTG	663	7	-	Oryza sativa	gibberellin-responsive element
BcaC04g22778	BcaTH-62	SIP1	CGTCA-motif	CGTCA	414	5	-	Hordeum vulgare	cis-acting regulatory element involved in the MeJA-responsiveness
BcaC04g22778	BcaTH-62	SIP1	CGTCA-motif	CGTCA	1249	5	-	Hordeum vulgare	cis-acting regulatory element involved in the MeJA-responsiveness
BcaC04g22778	BcaTH-62	SIP1	GATA-motif	AAGGATAAGG	1790	9	-	Solanum tuberosum	part of a light responsive element
BcaC05g25245	BcaTH-63	GT-1	AE-box	AGAAACTT	629	8	-	Arabidopsis thaliana	part of a module for light response
BcaC05g25245	BcaTH-63	GT-1	MRE	AACCTAA	778	7	+	Petroselinum crispum	MYB binding site involved in light responsiveness
BcaC05g25245	BcaTH-63	GT-1	MRE	AACCTAA	1565	7	-	Petroselinum crispum	MYB binding site involved in light responsiveness
BcaC05g25245	BcaTH-63	GT-1	GT1-motif	GGTTAA	1988	6	+	Arabidopsis thaliana	light responsive element
BcaC05g25245	BcaTH-63	GT-1	Box 4	ATTAAT	515	6	+	Petroselinum crispum	part of a conserved DNA module involved in light responsiveness
BcaC05g25245	BcaTH-63	GT-1	Box 4	ATTAAT	756	6	+	Petroselinum crispum	part of a conserved DNA module involved in light responsiveness
BcaC05g25245	BcaTH-63	GT-1	Box 4	ATTAAT	1477	6	-	Petroselinum crispum	part of a conserved DNA module involved in light responsiveness
BcaC05g25245	BcaTH-63	GT-1	Box 4	ATTAAT	1886	6	-	Petroselinum crispum	part of a conserved DNA module involved in light responsiveness
BcaC05g25245	BcaTH-63	GT-1	Box 4	ATTAAT	1890	6	-	Petroselinum crispum	part of a conserved DNA module involved in light responsiveness
BcaC05g25245	BcaTH-63	GT-1	TCA-element	CCATCTTTTT	817	9	-	Nicotiana tabacum	cis-acting element involved in salicylic acid responsiveness
BcaC05g26028	BcaTH-64	GTγ	Box 4	ATTAAT	713	6	+	Petroselinum crispum	part of a conserved DNA module involved in light responsiveness
BcaC05g26028	BcaTH-64	GTγ	Box 4	ATTAAT	925	6	+	Petroselinum crispum	part of a conserved DNA module involved in light responsiveness
BcaC05g26028	BcaTH-64	GTγ	Box 4	ATTAAT	1183	6	-	Petroselinum crispum	part of a conserved DNA module involved in light responsiveness
BcaC05g26028	BcaTH-64	GTγ	Box 4	ATTAAT	1345	6	-	Petroselinum crispum	part of a conserved DNA module involved in light responsiveness
BcaC05g26028	BcaTH-64	GTγ	ATCT-motif	AATCTAATCC	839	9	-	Pisum sativum	part of a conserved DNA module involved in light responsiveness
BcaC05g26028	BcaTH-64	GTγ	GT1-motif	GGTTAA	612	6	+	Arabidopsis thaliana	light responsive element
BcaC05g26028	BcaTH-64	GTγ	CGTCA-motif	CGTCA	151	5	-	Hordeum vulgare	cis-acting regulatory element involved in the MeJA-responsiveness
BcaC05g26028	BcaTH-64	GTγ	CGTCA-motif	CGTCA	811	5	-	Hordeum vulgare	cis-acting regulatory element involved in the MeJA-responsiveness
BcaC05g29401	BcaTH-65	SIP1	Box 4	ATTAAT	168	6	+	Petroselinum crispum	part of a conserved DNA module involved in light responsiveness
BcaC05g29401	BcaTH-65	SIP1	Box 4	ATTAAT	276	6	+	Petroselinum crispum	part of a conserved DNA module involved in light responsiveness
BcaC05g29401	BcaTH-65	SIP1	Box 4	ATTAAT	627	6	+	Petroselinum crispum	part of a conserved DNA module involved in light responsiveness
BcaC05g29401	BcaTH-65	SIP1	Box 4	ATTAAT	1368	6	-	Petroselinum crispum	part of a conserved DNA module involved in light responsiveness
BcaC05g29401	BcaTH-65	SIP1	Box 4	ATTAAT	1372	6	-	Petroselinum crispum	part of a conserved DNA module involved in light responsiveness
BcaC05g29401	BcaTH-65	SIP1	Box 4	ATTAAT	1600	6	-	Petroselinum crispum	part of a conserved DNA module involved in light responsiveness
BcaC05g29401	BcaTH-65	SIP1	TCCC-motif	TCTCCCT	1982	7	+	Spinacia oleracea	part of a light responsive element
BcaC05g29401	BcaTH-65	SIP1	MRE	AACCTAA	1169	7	-	Petroselinum crispum	MYB binding site involved in light responsiveness
BcaC05g29401	BcaTH-65	SIP1	AE-box	AGAAACTT	523	8	-	Arabidopsis thaliana	part of a module for light response
BcaC05g29401	BcaTH-65	SIP1	TCT-motif	TCTTAC	848	6	+	Arabidopsis thaliana	part of a light responsive element
BcaC05g29401	BcaTH-65	SIP1	CGTCA-motif	CGTCA	1687	5	+	Hordeum vulgare	cis-acting regulatory element involved in the MeJA-responsiveness
BcaC05g29401	BcaTH-65	SIP1	CGTCA-motif	CGTCA	1876	5	-	Hordeum vulgare	cis-acting regulatory element involved in the MeJA-responsiveness
BcaC05g29401	BcaTH-65	SIP1	CGTCA-motif	CGTCA	1879	5	+	Hordeum vulgare	cis-acting regulatory element involved in the MeJA-responsiveness
BcaC05g29401	BcaTH-65	SIP1	P-box	CCTTTTG	1340	7	+	Oryza sativa	gibberellin-responsive element
BcaC05g29401	BcaTH-65	SIP1	GATA-motif	GATAGGA	1926	7	-	Arabidopsis thaliana	part of a light responsive element
BcaC05g29401	BcaTH-65	SIP1	CAT-box	GCCACT	268	6	-	Arabidopsis thaliana	cis-acting regulatory element related to meristem expression
BcaC05g29401	BcaTH-65	SIP1	CAT-box	GCCACT	1551	6	-	Arabidopsis thaliana	cis-acting regulatory element related to meristem expression
BcaC05g29401	BcaTH-65	SIP1	TCA-element	TCAGAAGAGG	1852	9	+	Brassica oleracea	cis-acting element involved in salicylic acid responsiveness
BcaC06g31352	BcaTH-66	GT-2	TCT-motif	TCTTAC	141	6	+	Arabidopsis thaliana	part of a light responsive element
BcaC06g31352	BcaTH-66	GT-2	P-box	CCTTTTG	1700	7	-	Oryza sativa	gibberellin-responsive element
BcaC06g31352	BcaTH-66	GT-2	TGA-element	AACGAC	1846	6	+	Brassica oleracea	auxin-responsive element
BcaC06g31352	BcaTH-66	GT-2	GARE-motif	TCTGTTG	1474	7	-	Brassica oleracea	gibberellin-responsive element
BcaC06g31352	BcaTH-66	GT-2	GT1-motif	GGTTAA	1650	6	+	Arabidopsis thaliana	light responsive element
BcaC06g31352	BcaTH-66	GT-2	AE-box	AGAAACTT	186	8	-	Arabidopsis thaliana	part of a module for light response
BcaC06g31352	BcaTH-66	GT-2	circadian	CAAAGATATC	510	9	+	Lycopersicon esculentum	cis-acting regulatory element involved in circadian control
BcaC06g31352	BcaTH-66	GT-2	CGTCA-motif	CGTCA	645	5	-	Hordeum vulgare	cis-acting regulatory element involved in the MeJA-responsiveness
BcaC06g31352	BcaTH-66	GT-2	CGTCA-motif	CGTCA	720	5	+	Hordeum vulgare	cis-acting regulatory element involved in the MeJA-responsiveness
BcaC06g31352	BcaTH-66	GT-2	CGTCA-motif	CGTCA	1204	5	+	Hordeum vulgare	cis-acting regulatory element involved in the MeJA-responsiveness
BcaC06g31352	BcaTH-66	GT-2	CGTCA-motif	CGTCA	1287	5	+	Hordeum vulgare	cis-acting regulatory element involved in the MeJA-responsiveness
BcaC06g31352	BcaTH-66	GT-2	CAT-box	GCCACT	581	6	+	Arabidopsis thaliana	cis-acting regulatory element related to meristem expression
BcaC06g31352	BcaTH-66	GT-2	CAT-box	GCCACT	715	6	-	Arabidopsis thaliana	cis-acting regulatory element related to meristem expression
BcaC06g31352	BcaTH-66	GT-2	TCA-element	TCAGAAGAGG	1161	10	-	Brassica oleracea	cis-acting element involved in salicylic acid responsiveness
BcaC06g31352	BcaTH-66	GT-2	TCA-element	TCAGAAGAGG	1381	9	-	Brassica oleracea	cis-acting element involved in salicylic acid responsiveness
BcaC06g31960	BcaTH-67	GT-1	CGTCA-motif	CGTCA	776	5	+	Hordeum vulgare	cis-acting regulatory element involved in the MeJA-responsiveness
BcaC06g31960	BcaTH-67	GT-1	CGTCA-motif	CGTCA	1395	5	-	Hordeum vulgare	cis-acting regulatory element involved in the MeJA-responsiveness
BcaC06g31960	BcaTH-67	GT-1	CGTCA-motif	CGTCA	1829	5	-	Hordeum vulgare	cis-acting regulatory element involved in the MeJA-responsiveness
BcaC06g31960	BcaTH-67	GT-1	CGTCA-motif	CGTCA	1973	5	+	Hordeum vulgare	cis-acting regulatory element involved in the MeJA-responsiveness
BcaC06g31960	BcaTH-67	GT-1	Box 4	ATTAAT	38	6	+	Petroselinum crispum	part of a conserved DNA module involved in light responsiveness
BcaC06g31960	BcaTH-67	GT-1	Box 4	ATTAAT	181	6	+	Petroselinum crispum	part of a conserved DNA module involved in light responsiveness
BcaC06g31960	BcaTH-67	GT-1	Box 4	ATTAAT	482	6	+	Petroselinum crispum	part of a conserved DNA module involved in light responsiveness
BcaC06g31960	BcaTH-67	GT-1	Box 4	ATTAAT	513	6	+	Petroselinum crispum	part of a conserved DNA module involved in light responsiveness
BcaC06g31960	BcaTH-67	GT-1	Box 4	ATTAAT	606	6	+	Petroselinum crispum	part of a conserved DNA module involved in light responsiveness
BcaC06g31960	BcaTH-67	GT-1	Box 4	ATTAAT	1415	6	-	Petroselinum crispum	part of a conserved DNA module involved in light responsiveness
BcaC06g31960	BcaTH-67	GT-1	Box 4	ATTAAT	1487	6	-	Petroselinum crispum	part of a conserved DNA module involved in light responsiveness
BcaC06g31960	BcaTH-67	GT-1	Box 4	ATTAAT	1866	6	-	Petroselinum crispum	part of a conserved DNA module involved in light responsiveness
BcaC06g31960	BcaTH-67	GT-1	Box 4	ATTAAT	1954	6	-	Petroselinum crispum	part of a conserved DNA module involved in light responsiveness
BcaC06g31960	BcaTH-67	GT-1	TCCC-motif	TCTCCCT	1887	7	+	Spinacia oleracea	part of a light responsive element
BcaC06g31960	BcaTH-67	GT-1	ATCT-motif	AATCTAATCC	941	9	+	Pisum sativum	part of a conserved DNA module involved in light responsiveness
BcaC06g31960	BcaTH-67	GT-1	circadian	CAAAGATATC	1427	9	+	Lycopersicon esculentum	cis-acting regulatory element involved in circadian control
BcaC06g31960	BcaTH-67	GT-1	TCT-motif	TCTTAC	453	6	-	Arabidopsis thaliana	part of a light responsive element
BcaC06g31960	BcaTH-67	GT-1	TCT-motif	TCTTAC	1184	6	+	Arabidopsis thaliana	part of a light responsive element
BcaC06g31977	BcaTH-68	GT-1	TCT-motif	TCTTAC	457	6	-	Arabidopsis thaliana	part of a light responsive element
BcaC06g31977	BcaTH-68	GT-1	TCT-motif	TCTTAC	1195	6	+	Arabidopsis thaliana	part of a light responsive element
BcaC06g31977	BcaTH-68	GT-1	circadian	CAAAGATATC	1431	9	+	Lycopersicon esculentum	cis-acting regulatory element involved in circadian control
BcaC06g31977	BcaTH-68	GT-1	ATCT-motif	AATCTAATCC	950	9	+	Pisum sativum	part of a conserved DNA module involved in light responsiveness
BcaC06g31977	BcaTH-68	GT-1	TCCC-motif	TCTCCCT	1886	7	+	Spinacia oleracea	part of a light responsive element
BcaC06g31977	BcaTH-68	GT-1	Box 4	ATTAAT	49	6	+	Petroselinum crispum	part of a conserved DNA module involved in light responsiveness
BcaC06g31977	BcaTH-68	GT-1	Box 4	ATTAAT	185	6	+	Petroselinum crispum	part of a conserved DNA module involved in light responsiveness
BcaC06g31977	BcaTH-68	GT-1	Box 4	ATTAAT	486	6	+	Petroselinum crispum	part of a conserved DNA module involved in light responsiveness
BcaC06g31977	BcaTH-68	GT-1	Box 4	ATTAAT	517	6	+	Petroselinum crispum	part of a conserved DNA module involved in light responsiveness
BcaC06g31977	BcaTH-68	GT-1	Box 4	ATTAAT	610	6	+	Petroselinum crispum	part of a conserved DNA module involved in light responsiveness
BcaC06g31977	BcaTH-68	GT-1	Box 4	ATTAAT	1419	6	-	Petroselinum crispum	part of a conserved DNA module involved in light responsiveness
BcaC06g31977	BcaTH-68	GT-1	Box 4	ATTAAT	1491	6	-	Petroselinum crispum	part of a conserved DNA module involved in light responsiveness
BcaC06g31977	BcaTH-68	GT-1	Box 4	ATTAAT	1865	6	-	Petroselinum crispum	part of a conserved DNA module involved in light responsiveness
BcaC06g31977	BcaTH-68	GT-1	Box 4	ATTAAT	1954	6	-	Petroselinum crispum	part of a conserved DNA module involved in light responsiveness
BcaC06g31977	BcaTH-68	GT-1	CGTCA-motif	CGTCA	785	5	+	Hordeum vulgare	cis-acting regulatory element involved in the MeJA-responsiveness
BcaC06g31977	BcaTH-68	GT-1	CGTCA-motif	CGTCA	1399	5	-	Hordeum vulgare	cis-acting regulatory element involved in the MeJA-responsiveness
BcaC06g31977	BcaTH-68	GT-1	CGTCA-motif	CGTCA	1828	5	-	Hordeum vulgare	cis-acting regulatory element involved in the MeJA-responsiveness
BcaC06g31977	BcaTH-68	GT-1	CGTCA-motif	CGTCA	1973	5	+	Hordeum vulgare	cis-acting regulatory element involved in the MeJA-responsiveness
BcaC06g32077	BcaTH-69	GT-2	P-box	CCTTTTG	104	7	-	Oryza sativa	gibberellin-responsive element
BcaC06g32077	BcaTH-69	GT-2	P-box	CCTTTTG	1126	7	-	Oryza sativa	gibberellin-responsive element
BcaC06g32077	BcaTH-69	GT-2	GATA-motif	GATAGGA	4	7	-	Arabidopsis thaliana	part of a light responsive element
BcaC06g32077	BcaTH-69	GT-2	GATA-motif	AAGATAAGATT	889	10	-	Arabidopsis thaliana	part of a light responsive element
BcaC06g32077	BcaTH-69	GT-2	GT1-motif	GGTTAA	524	6	+	Arabidopsis thaliana	light responsive element
BcaC06g32077	BcaTH-69	GT-2	GT1-motif	GGTTAA	555	6	+	Arabidopsis thaliana	light responsive element
BcaC06g32077	BcaTH-69	GT-2	TCCC-motif	TCTCCCT	1637	7	+	Spinacia oleracea	part of a light responsive element
BcaC06g32077	BcaTH-69	GT-2	Box 4	ATTAAT	172	6	+	Petroselinum crispum	part of a conserved DNA module involved in light responsiveness
BcaC06g32077	BcaTH-69	GT-2	Box 4	ATTAAT	376	6	+	Petroselinum crispum	part of a conserved DNA module involved in light responsiveness
BcaC06g32077	BcaTH-69	GT-2	GARE-motif	TCTGTTG	1011	7	-	Brassica oleracea	gibberellin-responsive element
BcaC06g32077	BcaTH-69	GT-2	AE-box	AGAAACAA	228	8	-	Arabidopsis thaliana	part of a module for light response
BcaC06g32077	BcaTH-69	GT-2	AE-box	AGAAACTT	1371	8	-	Arabidopsis thaliana	part of a module for light response
BcaB01g06095	BcaTH-7	GT-1	TCT-motif	TCTTAC	97	6	-	Arabidopsis thaliana	part of a light responsive element
BcaB01g06095	BcaTH-7	GT-1	TCT-motif	TCTTAC	878	6	-	Arabidopsis thaliana	part of a light responsive element
BcaB01g06095	BcaTH-7	GT-1	ATCT-motif	AATCTAATCC	1135	9	+	Pisum sativum	part of a conserved DNA module involved in light responsiveness
BcaB01g06095	BcaTH-7	GT-1	ATCT-motif	AATCTAATCC	1267	9	-	Pisum sativum	part of a conserved DNA module involved in light responsiveness
BcaB01g06095	BcaTH-7	GT-1	Box 4	ATTAAT	298	6	+	Petroselinum crispum	part of a conserved DNA module involved in light responsiveness
BcaB01g06095	BcaTH-7	GT-1	TGA-element	AACGAC	34	6	-	Brassica oleracea	auxin-responsive element
BcaB01g06095	BcaTH-7	GT-1	GATA-motif	AAGATAAGATT	1266	10	+	Arabidopsis thaliana	part of a light responsive element
BcaB01g06095	BcaTH-7	GT-1	GT1-motif	GGTTAAT	524	7	+	Avena sativa	light responsive element
BcaB01g06095	BcaTH-7	GT-1	GT1-motif	GGTTAAT	751	7	+	Avena sativa	light responsive element
BcaB01g06095	BcaTH-7	GT-1	GARE-motif	TCTGTTG	855	7	+	Brassica oleracea	gibberellin-responsive element
BcaB01g06095	BcaTH-7	GT-1	TCA-element	CCATCTTTTT	1594	9	-	Nicotiana tabacum	cis-acting element involved in salicylic acid responsiveness
BcaB01g06095	BcaTH-7	GT-1	CGTCA-motif	CGTCA	1028	5	+	Hordeum vulgare	cis-acting regulatory element involved in the MeJA-responsiveness
BcaB01g06095	BcaTH-7	GT-1	CGTCA-motif	CGTCA	1144	5	+	Hordeum vulgare	cis-acting regulatory element involved in the MeJA-responsiveness
BcaB01g06095	BcaTH-7	GT-1	CGTCA-motif	CGTCA	1238	5	-	Hordeum vulgare	cis-acting regulatory element involved in the MeJA-responsiveness
BcaB01g06095	BcaTH-7	GT-1	CGTCA-motif	CGTCA	1435	5	+	Hordeum vulgare	cis-acting regulatory element involved in the MeJA-responsiveness
BcaB01g06095	BcaTH-7	GT-1	CGTCA-motif	CGTCA	1975	5	+	Hordeum vulgare	cis-acting regulatory element involved in the MeJA-responsiveness
BcaC06g34234	BcaTH-70	GT-2	TCT-motif	TCTTAC	171	6	-	Arabidopsis thaliana	part of a light responsive element
BcaC06g34234	BcaTH-70	GT-2	TCT-motif	TCTTAC	473	6	-	Arabidopsis thaliana	part of a light responsive element
BcaC06g34234	BcaTH-70	GT-2	TCT-motif	TCTTAC	1831	6	-	Arabidopsis thaliana	part of a light responsive element
BcaC06g34234	BcaTH-70	GT-2	GARE-motif	TCTGTTG	676	7	-	Brassica oleracea	gibberellin-responsive element
BcaC06g34234	BcaTH-70	GT-2	Box 4	ATTAAT	100	6	+	Petroselinum crispum	part of a conserved DNA module involved in light responsiveness
BcaC06g34234	BcaTH-70	GT-2	Box 4	ATTAAT	120	6	+	Petroselinum crispum	part of a conserved DNA module involved in light responsiveness
BcaC06g34234	BcaTH-70	GT-2	Box 4	ATTAAT	1326	6	-	Petroselinum crispum	part of a conserved DNA module involved in light responsiveness
BcaC06g34234	BcaTH-70	GT-2	Box 4	ATTAAT	1600	6	-	Petroselinum crispum	part of a conserved DNA module involved in light responsiveness
BcaC06g34234	BcaTH-70	GT-2	Box 4	ATTAAT	1669	6	-	Petroselinum crispum	part of a conserved DNA module involved in light responsiveness
BcaC06g34234	BcaTH-70	GT-2	ATCT-motif	AATCTAATCC	884	9	+	Pisum sativum	part of a conserved DNA module involved in light responsiveness
BcaC06g34234	BcaTH-70	GT-2	MRE	AACCTAA	1101	7	+	Petroselinum crispum	MYB binding site involved in light responsiveness
BcaC06g34234	BcaTH-70	GT-2	TCA-element	CCATCTTTTT	1423	9	-	Nicotiana tabacum	cis-acting element involved in salicylic acid responsiveness
BcaC06g34234	BcaTH-70	GT-2	TCA-element	CCATCTTTTT	1646	9	+	Nicotiana tabacum	cis-acting element involved in salicylic acid responsiveness
BcaC06g34234	BcaTH-70	GT-2	CGTCA-motif	CGTCA	1133	5	-	Hordeum vulgare	cis-acting regulatory element involved in the MeJA-responsiveness
BcaC06g34234	BcaTH-70	GT-2	TGA-element	AACGAC	716	6	+	Brassica oleracea	auxin-responsive element
BcaC06g34234	BcaTH-70	GT-2	TGA-element	AACGAC	1838	6	+	Brassica oleracea	auxin-responsive element
BcaC06g35764	BcaTH-71	SIP1	GT1-motif	GGTTAA	1560	6	+	Arabidopsis thaliana	light responsive element
BcaC06g35764	BcaTH-71	SIP1	GT1-motif	GGTTAA	1599	6	+	Arabidopsis thaliana	light responsive element
BcaC06g35764	BcaTH-71	SIP1	TCCC-motif	TCTCCCT	1425	7	+	Spinacia oleracea	part of a light responsive element
BcaC06g35764	BcaTH-71	SIP1	Box 4	ATTAAT	92	6	+	Petroselinum crispum	part of a conserved DNA module involved in light responsiveness
BcaC06g35764	BcaTH-71	SIP1	Box 4	ATTAAT	809	6	+	Petroselinum crispum	part of a conserved DNA module involved in light responsiveness
BcaC06g35764	BcaTH-71	SIP1	Box 4	ATTAAT	1784	6	-	Petroselinum crispum	part of a conserved DNA module involved in light responsiveness
BcaC06g35764	BcaTH-71	SIP1	GARE-motif	TCTGTTG	463	7	-	Brassica oleracea	gibberellin-responsive element
BcaC06g35764	BcaTH-71	SIP1	P-box	CCTTTTG	1709	7	+	Oryza sativa	gibberellin-responsive element
BcaC06g35764	BcaTH-71	SIP1	CGTCA-motif	CGTCA	1175	5	-	Hordeum vulgare	cis-acting regulatory element involved in the MeJA-responsiveness
BcaC06g35764	BcaTH-71	SIP1	CGTCA-motif	CGTCA	1246	5	-	Hordeum vulgare	cis-acting regulatory element involved in the MeJA-responsiveness
BcaC07g37562	BcaTH-72	GT-2	GT1-motif	GGTTAA	771	6	+	Arabidopsis thaliana	light responsive element
BcaC07g37562	BcaTH-72	GT-2	GT1-motif	GGTTAA	1121	6	-	Arabidopsis thaliana	light responsive element
BcaC07g37562	BcaTH-72	GT-2	MRE	AACCTAA	1123	7	+	Petroselinum crispum	MYB binding site involved in light responsiveness
BcaC07g37562	BcaTH-72	GT-2	ATCT-motif	AATCTAATCC	1423	9	-	Pisum sativum	part of a conserved DNA module involved in light responsiveness
BcaC07g37562	BcaTH-72	GT-2	ATCT-motif	AATCTAATCC	1521	9	-	Pisum sativum	part of a conserved DNA module involved in light responsiveness
BcaC07g37562	BcaTH-72	GT-2	TCA-element	CCATCTTTTT	1711	9	-	Nicotiana tabacum	cis-acting element involved in salicylic acid responsiveness
BcaC07g37562	BcaTH-72	GT-2	TCA-element	TCAGAAGAGG	1758	9	+	Brassica oleracea	cis-acting element involved in salicylic acid responsiveness
BcaC07g37562	BcaTH-72	GT-2	CGTCA-motif	CGTCA	241	5	+	Hordeum vulgare	cis-acting regulatory element involved in the MeJA-responsiveness
BcaC07g37562	BcaTH-72	GT-2	CGTCA-motif	CGTCA	1896	5	+	Hordeum vulgare	cis-acting regulatory element involved in the MeJA-responsiveness
BcaC07g37562	BcaTH-72	GT-2	CAT-box	GCCACT	321	6	-	Arabidopsis thaliana	cis-acting regulatory element related to meristem expression
BcaC07g38034	BcaTH-73	SIP1	CAT-box	GCCACT	877	6	+	Arabidopsis thaliana	cis-acting regulatory element related to meristem expression
BcaC07g38034	BcaTH-73	SIP1	TGA-element	AACGAC	1473	6	-	Brassica oleracea	auxin-responsive element
BcaC07g38034	BcaTH-73	SIP1	CGTCA-motif	CGTCA	82	5	+	Hordeum vulgare	cis-acting regulatory element involved in the MeJA-responsiveness
BcaC07g38034	BcaTH-73	SIP1	CGTCA-motif	CGTCA	791	5	-	Hordeum vulgare	cis-acting regulatory element involved in the MeJA-responsiveness
BcaC07g38034	BcaTH-73	SIP1	CGTCA-motif	CGTCA	1853	5	+	Hordeum vulgare	cis-acting regulatory element involved in the MeJA-responsiveness
BcaC07g38034	BcaTH-73	SIP1	TCT-motif	TCTTAC	957	6	-	Arabidopsis thaliana	part of a light responsive element
BcaC07g38034	BcaTH-73	SIP1	TCT-motif	TCTTAC	1351	6	+	Arabidopsis thaliana	part of a light responsive element
BcaC07g38034	BcaTH-73	SIP1	AE-box	AGAAACAA	662	8	-	Arabidopsis thaliana	part of a module for light response
BcaC07g38034	BcaTH-73	SIP1	GT1-motif	GGTTAA	801	6	+	Arabidopsis thaliana	light responsive element
BcaC07g38034	BcaTH-73	SIP1	GT1-motif	GGTTAA	1477	6	-	Arabidopsis thaliana	light responsive element
BcaC07g38034	BcaTH-73	SIP1	GT1-motif	GGTTAA	1952	6	-	Arabidopsis thaliana	light responsive element
BcaC07g38034	BcaTH-73	SIP1	Box 4	ATTAAT	595	6	+	Petroselinum crispum	part of a conserved DNA module involved in light responsiveness
BcaC07g38034	BcaTH-73	SIP1	GARE-motif	TCTGTTG	1282	7	+	Brassica oleracea	gibberellin-responsive element
BcaC07g39082	BcaTH-74	GTγ	Box 4	ATTAAT	571	6	+	Petroselinum crispum	part of a conserved DNA module involved in light responsiveness
BcaC07g39082	BcaTH-74	GTγ	GT1-motif	GGTTAA	802	6	-	Arabidopsis thaliana	light responsive element
BcaC07g39082	BcaTH-74	GTγ	MRE	AACCTAA	121	7	+	Petroselinum crispum	MYB binding site involved in light responsiveness
BcaC07g39082	BcaTH-74	GTγ	CGTCA-motif	CGTCA	269	5	+	Hordeum vulgare	cis-acting regulatory element involved in the MeJA-responsiveness
BcaC07g39082	BcaTH-74	GTγ	CGTCA-motif	CGTCA	1347	5	+	Hordeum vulgare	cis-acting regulatory element involved in the MeJA-responsiveness
BcaC07g39082	BcaTH-74	GTγ	CGTCA-motif	CGTCA	1775	5	+	Hordeum vulgare	cis-acting regulatory element involved in the MeJA-responsiveness
BcaC07g39082	BcaTH-74	GTγ	CGTCA-motif	CGTCA	1949	5	-	Hordeum vulgare	cis-acting regulatory element involved in the MeJA-responsiveness
BcaC07g39082	BcaTH-74	GTγ	GATA-motif	AAGATAAGATT	1697	10	+	Arabidopsis thaliana	part of a light responsive element
BcaC07g40212	BcaTH-75	SIP1	TGA-element	AACGAC	1989	6	-	Brassica oleracea	auxin-responsive element
BcaC07g40212	BcaTH-75	SIP1	CAT-box	GCCACT	1021	6	-	Arabidopsis thaliana	cis-acting regulatory element related to meristem expression
BcaC07g40212	BcaTH-75	SIP1	CGTCA-motif	CGTCA	1928	5	+	Hordeum vulgare	cis-acting regulatory element involved in the MeJA-responsiveness
BcaC07g40212	BcaTH-75	SIP1	chs-CMA1a	TTACTTAA	990	8	+	Daucus carota	part of a light responsive element
BcaC07g40212	BcaTH-75	SIP1	GT1-motif	GGTTAA	1456	6	+	Arabidopsis thaliana	light responsive element
BcaC07g40212	BcaTH-75	SIP1	GT1-motif	GGTTAA	1993	6	-	Arabidopsis thaliana	light responsive element
BcaC07g40212	BcaTH-75	SIP1	Box 4	ATTAAT	402	6	+	Petroselinum crispum	part of a conserved DNA module involved in light responsiveness
BcaC07g40212	BcaTH-75	SIP1	Box 4	ATTAAT	746	6	+	Petroselinum crispum	part of a conserved DNA module involved in light responsiveness
BcaC07g40212	BcaTH-75	SIP1	Box 4	ATTAAT	830	6	+	Petroselinum crispum	part of a conserved DNA module involved in light responsiveness
BcaC07g40212	BcaTH-75	SIP1	Box 4	ATTAAT	1082	6	-	Petroselinum crispum	part of a conserved DNA module involved in light responsiveness
BcaC07g40212	BcaTH-75	SIP1	Box 4	ATTAAT	1378	6	-	Petroselinum crispum	part of a conserved DNA module involved in light responsiveness
BcaC07g40212	BcaTH-75	SIP1	Box 4	ATTAAT	1447	6	-	Petroselinum crispum	part of a conserved DNA module involved in light responsiveness
BcaC07g40212	BcaTH-75	SIP1	TCT-motif	TCTTAC	507	6	-	Arabidopsis thaliana	part of a light responsive element
BcaC07g40212	BcaTH-75	SIP1	circadian	CAAAGATATC	575	9	+	Lycopersicon esculentum	cis-acting regulatory element involved in circadian control
BcaC07g40212	BcaTH-75	SIP1	AE-box	AGAAACAA	15	8	+	Arabidopsis thaliana	part of a module for light response
BcaC07g41640	BcaTH-76	GT-1	TCT-motif	TCTTAC	228	6	+	Arabidopsis thaliana	part of a light responsive element
BcaC07g41640	BcaTH-76	GT-1	GARE-motif	TCTGTTG	1005	7	+	Brassica oleracea	gibberellin-responsive element
BcaC07g41640	BcaTH-76	GT-1	GT1-motif	GGTTAA	945	6	+	Arabidopsis thaliana	light responsive element
BcaC07g41640	BcaTH-76	GT-1	ATCT-motif	AATCTAATCC	1826	9	-	Pisum sativum	part of a conserved DNA module involved in light responsiveness
BcaC07g41640	BcaTH-76	GT-1	TCA-element	CCATCTTTTT	479	9	-	Nicotiana tabacum	cis-acting element involved in salicylic acid responsiveness
BcaC07g41640	BcaTH-76	GT-1	TCA-element	CCATCTTTTT	1406	9	+	Nicotiana tabacum	cis-acting element involved in salicylic acid responsiveness
BcaC07g41640	BcaTH-76	GT-1	CGTCA-motif	CGTCA	111	5	+	Hordeum vulgare	cis-acting regulatory element involved in the MeJA-responsiveness
BcaC07g41640	BcaTH-76	GT-1	CGTCA-motif	CGTCA	374	5	-	Hordeum vulgare	cis-acting regulatory element involved in the MeJA-responsiveness
BcaC07g41640	BcaTH-76	GT-1	P-box	CCTTTTG	535	7	-	Oryza sativa	gibberellin-responsive element
BcaC08g43587	BcaTH-77	SIP1	Box 4	ATTAAT	12	6	+	Petroselinum crispum	part of a conserved DNA module involved in light responsiveness
BcaC08g43587	BcaTH-77	SIP1	Box 4	ATTAAT	220	6	+	Petroselinum crispum	part of a conserved DNA module involved in light responsiveness
BcaC08g43587	BcaTH-77	SIP1	Box 4	ATTAAT	322	6	+	Petroselinum crispum	part of a conserved DNA module involved in light responsiveness
BcaC08g43587	BcaTH-77	SIP1	Box 4	ATTAAT	397	6	+	Petroselinum crispum	part of a conserved DNA module involved in light responsiveness
BcaC08g43587	BcaTH-77	SIP1	Box 4	ATTAAT	593	6	+	Petroselinum crispum	part of a conserved DNA module involved in light responsiveness
BcaC08g43587	BcaTH-77	SIP1	Box 4	ATTAAT	763	6	+	Petroselinum crispum	part of a conserved DNA module involved in light responsiveness
BcaC08g43587	BcaTH-77	SIP1	MRE	AACCTAA	523	7	+	Petroselinum crispum	MYB binding site involved in light responsiveness
BcaC08g43587	BcaTH-77	SIP1	GT1-motif	GGTTAAT	710	7	-	Avena sativa	light responsive element
BcaC08g43587	BcaTH-77	SIP1	GT1-motif	GGTTAA	711	6	-	Arabidopsis thaliana	light responsive element
BcaC08g43587	BcaTH-77	SIP1	GT1-motif	GGTTAA	1132	6	+	Arabidopsis thaliana	light responsive element
BcaC08g43587	BcaTH-77	SIP1	GT1-motif	GGTTAA	1686	6	-	Arabidopsis thaliana	light responsive element
BcaC08g43587	BcaTH-77	SIP1	GATA-motif	AAGATAAGATT	373	10	-	Arabidopsis thaliana	part of a light responsive element
BcaC08g43587	BcaTH-77	SIP1	GATA-motif	AAGATAAGATT	457	10	+	Arabidopsis thaliana	part of a light responsive element
BcaC08g43587	BcaTH-77	SIP1	CGTCA-motif	CGTCA	1219	5	-	Hordeum vulgare	cis-acting regulatory element involved in the MeJA-responsiveness
BcaC08g43587	BcaTH-77	SIP1	CGTCA-motif	CGTCA	1301	5	+	Hordeum vulgare	cis-acting regulatory element involved in the MeJA-responsiveness
BcaC08g43587	BcaTH-77	SIP1	CGTCA-motif	CGTCA	1887	5	+	Hordeum vulgare	cis-acting regulatory element involved in the MeJA-responsiveness
BcaC08g43587	BcaTH-77	SIP1	TGA-element	AACGAC	1138	6	-	Brassica oleracea	auxin-responsive element
BcaC08g43885	BcaTH-78	GT-2	ATCT-motif	AATCTAATCC	111	9	-	Pisum sativum	part of a conserved DNA module involved in light responsiveness
BcaC08g43885	BcaTH-78	GT-2	MRE	AACCTAA	73	7	-	Petroselinum crispum	MYB binding site involved in light responsiveness
BcaC08g43885	BcaTH-78	GT-2	GT1-motif	GGTTAA	1551	6	-	Arabidopsis thaliana	light responsive element
BcaC08g43885	BcaTH-78	GT-2	Box 4	ATTAAT	416	6	+	Petroselinum crispum	part of a conserved DNA module involved in light responsiveness
BcaC08g43885	BcaTH-78	GT-2	Box 4	ATTAAT	426	6	+	Petroselinum crispum	part of a conserved DNA module involved in light responsiveness
BcaC08g43885	BcaTH-78	GT-2	Box 4	ATTAAT	884	6	+	Petroselinum crispum	part of a conserved DNA module involved in light responsiveness
BcaC08g43885	BcaTH-78	GT-2	Box 4	ATTAAT	943	6	+	Petroselinum crispum	part of a conserved DNA module involved in light responsiveness
BcaC08g43885	BcaTH-78	GT-2	TCT-motif	TCTTAC	735	6	-	Arabidopsis thaliana	part of a light responsive element
BcaC08g43885	BcaTH-78	GT-2	TCT-motif	TCTTAC	1240	6	+	Arabidopsis thaliana	part of a light responsive element
BcaC08g43885	BcaTH-78	GT-2	GATA-motif	AAGGATAAGG	262	9	+	Solanum tuberosum	part of a light responsive element
BcaC08g43885	BcaTH-78	GT-2	TCA-element	TCAGAAGAGG	1760	9	+	Brassica oleracea	cis-acting element involved in salicylic acid responsiveness
BcaC08g44158	BcaTH-79	SIP1	AE-box	AGAAACAA	449	8	-	Arabidopsis thaliana	part of a module for light response
BcaC08g44158	BcaTH-79	SIP1	Box 4	ATTAAT	617	6	+	Petroselinum crispum	part of a conserved DNA module involved in light responsiveness
BcaC08g44158	BcaTH-79	SIP1	Box 4	ATTAAT	1455	6	-	Petroselinum crispum	part of a conserved DNA module involved in light responsiveness
BcaC08g44158	BcaTH-79	SIP1	Box 4	ATTAAT	1669	6	-	Petroselinum crispum	part of a conserved DNA module involved in light responsiveness
BcaC08g44158	BcaTH-79	SIP1	Box 4	ATTAAT	1702	6	-	Petroselinum crispum	part of a conserved DNA module involved in light responsiveness
BcaC08g44158	BcaTH-79	SIP1	Box 4	ATTAAT	1766	6	-	Petroselinum crispum	part of a conserved DNA module involved in light responsiveness
BcaC08g44158	BcaTH-79	SIP1	GARE-motif	TCTGTTG	402	7	+	Brassica oleracea	gibberellin-responsive element
BcaC08g44158	BcaTH-79	SIP1	GT1-motif	GGTTAA	364	6	+	Arabidopsis thaliana	light responsive element
BcaC08g44158	BcaTH-79	SIP1	GT1-motif	GGTTAA	1779	6	+	Arabidopsis thaliana	light responsive element
BcaC08g44158	BcaTH-79	SIP1	MRE	AACCTAA	611	7	+	Petroselinum crispum	MYB binding site involved in light responsiveness
BcaC08g44158	BcaTH-79	SIP1	I-box	gGATAAGGTG	1929	9	-	Zea mays	part of a light responsive element
BcaC08g44158	BcaTH-79	SIP1	ATCT-motif	AATCTAATCC	664	9	-	Pisum sativum	part of a conserved DNA module involved in light responsiveness
BcaC08g44158	BcaTH-79	SIP1	CGTCA-motif	CGTCA	1563	5	-	Hordeum vulgare	cis-acting regulatory element involved in the MeJA-responsiveness
BcaC08g44158	BcaTH-79	SIP1	CGTCA-motif	CGTCA	1916	5	-	Hordeum vulgare	cis-acting regulatory element involved in the MeJA-responsiveness
BcaC08g44158	BcaTH-79	SIP1	GATA-motif	AAGGATAAGG	1931	9	-	Solanum tuberosum	part of a light responsive element
BcaC08g44158	BcaTH-79	SIP1	TGA-element	AACGAC	1528	6	-	Brassica oleracea	auxin-responsive element
BcaC08g44158	BcaTH-79	SIP1	TGA-element	AACGAC	1737	6	+	Brassica oleracea	auxin-responsive element
BcaB01g06227	BcaTH-8	GT-1	I-box	TGATAATGT	1071	9	+	Solanum tuberosum	part of a light responsive element
BcaB01g06227	BcaTH-8	GT-1	ATCT-motif	AATCTAATCC	1522	9	-	Pisum sativum	part of a conserved DNA module involved in light responsiveness
BcaB01g06227	BcaTH-8	GT-1	Box 4	ATTAAT	415	6	+	Petroselinum crispum	part of a conserved DNA module involved in light responsiveness
BcaB01g06227	BcaTH-8	GT-1	Box 4	ATTAAT	724	6	+	Petroselinum crispum	part of a conserved DNA module involved in light responsiveness
BcaB01g06227	BcaTH-8	GT-1	TCT-motif	TCTTAC	287	6	+	Arabidopsis thaliana	part of a light responsive element
BcaB01g06227	BcaTH-8	GT-1	AE-box	AGAAACAA	128	8	-	Arabidopsis thaliana	part of a module for light response
BcaB01g06227	BcaTH-8	GT-1	TGA-element	AACGAC	202	6	+	Brassica oleracea	auxin-responsive element
BcaB01g06227	BcaTH-8	GT-1	GATA-motif	AAGATAAGATT	1521	10	+	Arabidopsis thaliana	part of a light responsive element
BcaB01g06227	BcaTH-8	GT-1	GATA-motif	GATAGGA	1890	7	-	Arabidopsis thaliana	part of a light responsive element
BcaB01g06227	BcaTH-8	GT-1	CGTCA-motif	CGTCA	1280	5	+	Hordeum vulgare	cis-acting regulatory element involved in the MeJA-responsiveness
BcaB01g06227	BcaTH-8	GT-1	CGTCA-motif	CGTCA	1825	5	-	Hordeum vulgare	cis-acting regulatory element involved in the MeJA-responsiveness
BcaB01g06227	BcaTH-8	GT-1	CGTCA-motif	CGTCA	1972	5	+	Hordeum vulgare	cis-acting regulatory element involved in the MeJA-responsiveness
BcaB01g06227	BcaTH-8	GT-1	TCA-element	CCATCTTTTT	477	9	+	Nicotiana tabacum	cis-acting element involved in salicylic acid responsiveness
BcaC08g44930	BcaTH-80	SIP1	Box 4	ATTAAT	1499	6	-	Petroselinum crispum	part of a conserved DNA module involved in light responsiveness
BcaC08g44930	BcaTH-80	SIP1	GT1-motif	GGTTAAT	1423	7	+	Avena sativa	light responsive element
BcaC08g44930	BcaTH-80	SIP1	GT1-motif	GGTTAAT	1572	7	-	Avena sativa	light responsive element
BcaC08g44930	BcaTH-80	SIP1	GT1-motif	GGTTAA	1573	6	-	Arabidopsis thaliana	light responsive element
BcaC08g44930	BcaTH-80	SIP1	TCCC-motif	TCTCCCT	205	7	+	Spinacia oleracea	part of a light responsive element
BcaC08g44930	BcaTH-80	SIP1	AE-box	AGAAACTT	1456	8	+	Arabidopsis thaliana	part of a module for light response
BcaC08g44930	BcaTH-80	SIP1	TCT-motif	TCTTAC	1445	6	+	Arabidopsis thaliana	part of a light responsive element
BcaC08g44930	BcaTH-80	SIP1	TCT-motif	TCTTAC	1523	6	+	Arabidopsis thaliana	part of a light responsive element
BcaC08g44930	BcaTH-80	SIP1	TCT-motif	TCTTAC	1783	6	+	Arabidopsis thaliana	part of a light responsive element
BcaC08g44930	BcaTH-80	SIP1	TCT-motif	TCTTAC	1815	6	+	Arabidopsis thaliana	part of a light responsive element
BcaC08g44930	BcaTH-80	SIP1	CGTCA-motif	CGTCA	1791	5	-	Hordeum vulgare	cis-acting regulatory element involved in the MeJA-responsiveness
BcaC08g44930	BcaTH-80	SIP1	CGTCA-motif	CGTCA	1945	5	+	Hordeum vulgare	cis-acting regulatory element involved in the MeJA-responsiveness
BcaC08g44930	BcaTH-80	SIP1	TGA-element	AACGAC	1989	6	-	Brassica oleracea	auxin-responsive element
BcaC08g45503	BcaTH-81	GT-2	CGTCA-motif	CGTCA	747	5	-	Hordeum vulgare	cis-acting regulatory element involved in the MeJA-responsiveness
BcaC08g45503	BcaTH-81	GT-2	CAT-box	GCCACT	1046	6	-	Arabidopsis thaliana	cis-acting regulatory element related to meristem expression
BcaC08g45503	BcaTH-81	GT-2	CAT-box	GCCACT	1638	6	-	Arabidopsis thaliana	cis-acting regulatory element related to meristem expression
BcaC08g45503	BcaTH-81	GT-2	CAT-box	GCCACT	1821	6	-	Arabidopsis thaliana	cis-acting regulatory element related to meristem expression
BcaC08g45503	BcaTH-81	GT-2	CAT-box	GCCACT	1830	6	+	Arabidopsis thaliana	cis-acting regulatory element related to meristem expression
BcaC08g45503	BcaTH-81	GT-2	circadian	CAAAGATATC	1187	9	-	Lycopersicon esculentum	cis-acting regulatory element involved in circadian control
BcaC08g45503	BcaTH-81	GT-2	TCT-motif	TCTTAC	1259	6	+	Arabidopsis thaliana	part of a light responsive element
BcaC08g45503	BcaTH-81	GT-2	Box 4	ATTAAT	56	6	+	Petroselinum crispum	part of a conserved DNA module involved in light responsiveness
BcaC08g45503	BcaTH-81	GT-2	Box 4	ATTAAT	330	6	+	Petroselinum crispum	part of a conserved DNA module involved in light responsiveness
BcaC08g45503	BcaTH-81	GT-2	Box 4	ATTAAT	1364	6	-	Petroselinum crispum	part of a conserved DNA module involved in light responsiveness
BcaC08g45503	BcaTH-81	GT-2	GARE-motif	TCTGTTG	858	7	+	Brassica oleracea	gibberellin-responsive element
BcaC08g45505	BcaTH-82	GT-2	TCT-motif	TCTTAC	3	6	+	Arabidopsis thaliana	part of a light responsive element
BcaC08g45505	BcaTH-82	GT-2	TCT-motif	TCTTAC	1525	6	-	Arabidopsis thaliana	part of a light responsive element
BcaC08g45505	BcaTH-82	GT-2	circadian	CAAAGATATC	407	9	-	Lycopersicon esculentum	cis-acting regulatory element involved in circadian control
BcaC08g45505	BcaTH-82	GT-2	circadian	CAAAGATATC	981	9	+	Lycopersicon esculentum	cis-acting regulatory element involved in circadian control
BcaC08g45505	BcaTH-82	GT-2	GT1-motif	GGTTAAT	35	7	-	Avena sativa	light responsive element
BcaC08g45505	BcaTH-82	GT-2	GT1-motif	GGTTAA	36	6	-	Arabidopsis thaliana	light responsive element
BcaC08g45505	BcaTH-82	GT-2	TCCC-motif	TCTCCCT	1963	7	-	Spinacia oleracea	part of a light responsive element
BcaC08g45505	BcaTH-82	GT-2	Box 4	ATTAAT	883	6	+	Petroselinum crispum	part of a conserved DNA module involved in light responsiveness
BcaC08g45505	BcaTH-82	GT-2	Box 4	ATTAAT	887	6	+	Petroselinum crispum	part of a conserved DNA module involved in light responsiveness
BcaC08g45505	BcaTH-82	GT-2	Box 4	ATTAAT	1255	6	-	Petroselinum crispum	part of a conserved DNA module involved in light responsiveness
BcaC08g45505	BcaTH-82	GT-2	Box 4	ATTAAT	1630	6	-	Petroselinum crispum	part of a conserved DNA module involved in light responsiveness
BcaC08g45507	BcaTH-83	GTγ	TCT-motif	TCTTAC	1078	6	+	Arabidopsis thaliana	part of a light responsive element
BcaC08g45507	BcaTH-83	GTγ	TCT-motif	TCTTAC	1995	6	+	Arabidopsis thaliana	part of a light responsive element
BcaC08g45507	BcaTH-83	GTγ	AE-box	AGAAACAA	1462	8	+	Arabidopsis thaliana	part of a module for light response
BcaC08g45507	BcaTH-83	GTγ	I-box	cCATATCCAAT	1656	10	-	Flaveria trinervia	part of a light responsive element
BcaC08g45507	BcaTH-83	GTγ	MRE	AACCTAA	7	7	+	Petroselinum crispum	MYB binding site involved in light responsiveness
BcaC08g45507	BcaTH-83	GTγ	MRE	AACCTAA	1972	7	+	Petroselinum crispum	MYB binding site involved in light responsiveness
BcaC08g45507	BcaTH-83	GTγ	GT1-motif	GGTTAA	471	6	-	Arabidopsis thaliana	light responsive element
BcaC08g45507	BcaTH-83	GTγ	GT1-motif	GGTTAA	501	6	+	Arabidopsis thaliana	light responsive element
BcaC08g45507	BcaTH-83	GTγ	Box 4	ATTAAT	707	6	+	Petroselinum crispum	part of a conserved DNA module involved in light responsiveness
BcaC08g45507	BcaTH-83	GTγ	Box 4	ATTAAT	1416	6	-	Petroselinum crispum	part of a conserved DNA module involved in light responsiveness
BcaC08g45507	BcaTH-83	GTγ	Box 4	ATTAAT	1516	6	-	Petroselinum crispum	part of a conserved DNA module involved in light responsiveness
BcaC08g45507	BcaTH-83	GTγ	CAT-box	GCCACT	271	6	-	Arabidopsis thaliana	cis-acting regulatory element related to meristem expression
BcaC08g45507	BcaTH-83	GTγ	CAT-box	GCCACT	285	6	-	Arabidopsis thaliana	cis-acting regulatory element related to meristem expression
BcaC08g47187	BcaTH-84	GT-2	CGTCA-motif	CGTCA	884	5	+	Hordeum vulgare	cis-acting regulatory element involved in the MeJA-responsiveness
BcaC08g47187	BcaTH-84	GT-2	CGTCA-motif	CGTCA	1937	5	+	Hordeum vulgare	cis-acting regulatory element involved in the MeJA-responsiveness
BcaC08g47187	BcaTH-84	GT-2	TCA-element	CCATCTTTTT	1224	9	-	Nicotiana tabacum	cis-acting element involved in salicylic acid responsiveness
BcaC08g47187	BcaTH-84	GT-2	TCA-element	CCATCTTTTT	1249	9	-	Nicotiana tabacum	cis-acting element involved in salicylic acid responsiveness
BcaC08g47187	BcaTH-84	GT-2	Box 4	ATTAAT	253	6	+	Petroselinum crispum	part of a conserved DNA module involved in light responsiveness
BcaC08g47187	BcaTH-84	GT-2	Box 4	ATTAAT	1391	6	-	Petroselinum crispum	part of a conserved DNA module involved in light responsiveness
BcaC08g47187	BcaTH-84	GT-2	GT1-motif	GGTTAA	715	6	-	Arabidopsis thaliana	light responsive element
BcaC08g47187	BcaTH-84	GT-2	TCCC-motif	TCTCCCT	853	7	-	Spinacia oleracea	part of a light responsive element
BcaC08g47189	BcaTH-85	GT-2	Box 4	ATTAAT	1350	6	-	Petroselinum crispum	part of a conserved DNA module involved in light responsiveness
BcaC08g47189	BcaTH-85	GT-2	Box 4	ATTAAT	1476	6	-	Petroselinum crispum	part of a conserved DNA module involved in light responsiveness
BcaC08g47189	BcaTH-85	GT-2	ATCT-motif	AATCTAATCC	325	9	-	Pisum sativum	part of a conserved DNA module involved in light responsiveness
BcaC08g47189	BcaTH-85	GT-2	ATCT-motif	AATCTAATCC	442	9	-	Pisum sativum	part of a conserved DNA module involved in light responsiveness
BcaC08g47189	BcaTH-85	GT-2	circadian	CAAAGATATC	103	9	-	Lycopersicon esculentum	cis-acting regulatory element involved in circadian control
BcaC08g47189	BcaTH-85	GT-2	CGTCA-motif	CGTCA	406	5	-	Hordeum vulgare	cis-acting regulatory element involved in the MeJA-responsiveness
BcaC08g47189	BcaTH-85	GT-2	CGTCA-motif	CGTCA	495	5	-	Hordeum vulgare	cis-acting regulatory element involved in the MeJA-responsiveness
BcaC08g47189	BcaTH-85	GT-2	CGTCA-motif	CGTCA	1300	5	-	Hordeum vulgare	cis-acting regulatory element involved in the MeJA-responsiveness
BcaC08g47189	BcaTH-85	GT-2	CGTCA-motif	CGTCA	1973	5	-	Hordeum vulgare	cis-acting regulatory element involved in the MeJA-responsiveness
BcaC08g47189	BcaTH-85	GT-2	GATA-motif	GATAGGG	578	7	-	Pisum sativum	part of a light responsive element
BcaC08g47189	BcaTH-85	GT-2	AuxRR-core	GGTCCAT	1854	7	+	Nicotiana tabacum	cis-acting regulatory element involved in auxin responsiveness
BcaC08g47189	BcaTH-85	GT-2	CAT-box	GCCACT	50	6	+	Arabidopsis thaliana	cis-acting regulatory element related to meristem expression
BcaC08g47189	BcaTH-85	GT-2	CAT-box	GCCACT	887	6	-	Arabidopsis thaliana	cis-acting regulatory element related to meristem expression
BcaC09g48155	BcaTH-86	SIP1	chs-CMA1a	TTACTTAA	816	8	+	Daucus carota	part of a light responsive element
BcaC09g48155	BcaTH-86	SIP1	CGTCA-motif	CGTCA	75	5	-	Hordeum vulgare	cis-acting regulatory element involved in the MeJA-responsiveness
BcaC09g48155	BcaTH-86	SIP1	CGTCA-motif	CGTCA	78	5	+	Hordeum vulgare	cis-acting regulatory element involved in the MeJA-responsiveness
BcaC09g48155	BcaTH-86	SIP1	CGTCA-motif	CGTCA	1002	5	+	Hordeum vulgare	cis-acting regulatory element involved in the MeJA-responsiveness
BcaC09g48155	BcaTH-86	SIP1	CGTCA-motif	CGTCA	1184	5	-	Hordeum vulgare	cis-acting regulatory element involved in the MeJA-responsiveness
BcaC09g48155	BcaTH-86	SIP1	CGTCA-motif	CGTCA	1677	5	+	Hordeum vulgare	cis-acting regulatory element involved in the MeJA-responsiveness
BcaC09g48155	BcaTH-86	SIP1	CGTCA-motif	CGTCA	1865	5	-	Hordeum vulgare	cis-acting regulatory element involved in the MeJA-responsiveness
BcaC09g48155	BcaTH-86	SIP1	CGTCA-motif	CGTCA	1868	5	+	Hordeum vulgare	cis-acting regulatory element involved in the MeJA-responsiveness
BcaC09g48155	BcaTH-86	SIP1	P-box	CCTTTTG	945	7	+	Oryza sativa	gibberellin-responsive element
BcaC09g48155	BcaTH-86	SIP1	TCT-motif	TCTTAC	1403	6	+	Arabidopsis thaliana	part of a light responsive element
BcaC09g48155	BcaTH-86	SIP1	GARE-motif	TCTGTTG	1152	7	-	Brassica oleracea	gibberellin-responsive element
BcaC09g48155	BcaTH-86	SIP1	Box 4	ATTAAT	1720	6	-	Petroselinum crispum	part of a conserved DNA module involved in light responsiveness
BcaC09g48155	BcaTH-86	SIP1	GT1-motif	GGTTAA	36	6	+	Arabidopsis thaliana	light responsive element
BcaC09g48155	BcaTH-86	SIP1	GT1-motif	GGTTAA	1826	6	+	Arabidopsis thaliana	light responsive element
BcaC09g48155	BcaTH-86	SIP1	I-box	cGATAAGGCG	898	9	-	Zea mays	part of a light responsive element
BcaB02g06447	BcaTH-9	GT-1	CGTCA-motif	CGTCA	84	5	-	Hordeum vulgare	cis-acting regulatory element involved in the MeJA-responsiveness
BcaB02g06447	BcaTH-9	GT-1	CGTCA-motif	CGTCA	1031	5	-	Hordeum vulgare	cis-acting regulatory element involved in the MeJA-responsiveness
BcaB02g06447	BcaTH-9	GT-1	GATA-motif	AAGGATAAGG	384	9	-	Solanum tuberosum	part of a light responsive element
BcaB02g06447	BcaTH-9	GT-1	Box 4	ATTAAT	1266	6	-	Petroselinum crispum	part of a conserved DNA module involved in light responsiveness
BcaB02g06447	BcaTH-9	GT-1	Box 4	ATTAAT	1340	6	-	Petroselinum crispum	part of a conserved DNA module involved in light responsiveness
BcaB02g06447	BcaTH-9	GT-1	Box 4	ATTAAT	1942	6	-	Petroselinum crispum	part of a conserved DNA module involved in light responsiveness
BcaB02g06447	BcaTH-9	GT-1	Box 4	ATTAAT	1946	6	-	Petroselinum crispum	part of a conserved DNA module involved in light responsiveness
BcaB02g06447	BcaTH-9	GT-1	GT1-motif	GGTTAA	1427	6	+	Arabidopsis thaliana	light responsive element
BcaB02g06447	BcaTH-9	GT-1	MRE	AACCTAA	1740	7	+	Petroselinum crispum	MYB binding site involved in light responsiveness
BcaB02g06447	BcaTH-9	GT-1	AE-box	AGAAACAA	452	8	+	Arabidopsis thaliana	part of a module for light response
BcaB02g06447	BcaTH-9	GT-1	AE-box	AGAAACAA	1458	8	+	Arabidopsis thaliana	part of a module for light response
BjuVA01G20880	BjuTH-1	SIP1	CAT-box	GCCACT	485	6	+	Arabidopsis thaliana	cis-acting regulatory element related to meristem expression
BjuVA01G20880	BjuTH-1	SIP1	TCT-motif	TCTTAC	565	6	-	Arabidopsis thaliana	part of a light responsive element
BjuVA01G20880	BjuTH-1	SIP1	TCT-motif	TCTTAC	1504	6	+	Arabidopsis thaliana	part of a light responsive element
BjuVA01G20880	BjuTH-1	SIP1	chs-CMA1a	TTACTTAA	52	8	+	Daucus carota	part of a light responsive element
BjuVA01G20880	BjuTH-1	SIP1	GT1-motif	GGTTAA	1720	6	-	Arabidopsis thaliana	light responsive element
BjuVA01G20880	BjuTH-1	SIP1	GT1-motif	GGTTAAT	1816	7	+	Avena sativa	light responsive element
BjuVA01G20880	BjuTH-1	SIP1	GT1-motif	GGTTAA	1941	6	-	Arabidopsis thaliana	light responsive element
BjuVA01G20880	BjuTH-1	SIP1	P-box	CCTTTTG	1106	7	+	Oryza sativa	gibberellin-responsive element
BjuVA01G20880	BjuTH-1	SIP1	MRE	AACCTAA	30	7	-	Petroselinum crispum	MYB binding site involved in light responsiveness
BjuVA01G20880	BjuTH-1	SIP1	GARE-motif	TCTGTTG	1001	7	-	Brassica oleracea	gibberellin-responsive element
BjuVA01G20880	BjuTH-1	SIP1	GARE-motif	TCTGTTG	1435	7	+	Brassica oleracea	gibberellin-responsive element
BjuVA01G20880	BjuTH-1	SIP1	TGA-element	AACGAC	1626	6	-	Brassica oleracea	auxin-responsive element
BjuVA01G20880	BjuTH-1	SIP1	CGTCA-motif	CGTCA	399	5	-	Hordeum vulgare	cis-acting regulatory element involved in the MeJA-responsiveness
BjuVA01G20880	BjuTH-1	SIP1	I-box	GTATAAGGCC	986	9	+	Larix laricina	part of a light responsive element
BjuVA01G20880	BjuTH-1	SIP1	I-box	gGATAAGGTG	1983	9	+	Zea mays	part of a light responsive element
BjuVA02G43920	BjuTH-10	GT-2	P-box	CCTTTTG	19	7	-	Oryza sativa	gibberellin-responsive element
BjuVA02G43920	BjuTH-10	GT-2	P-box	CCTTTTG	63	7	+	Oryza sativa	gibberellin-responsive element
BjuVA02G43920	BjuTH-10	GT-2	P-box	CCTTTTG	1232	7	-	Oryza sativa	gibberellin-responsive element
BjuVA02G43920	BjuTH-10	GT-2	TCT-motif	TCTTAC	346	6	-	Arabidopsis thaliana	part of a light responsive element
BjuVA02G43920	BjuTH-10	GT-2	Box 4	ATTAAT	543	6	+	Petroselinum crispum	part of a conserved DNA module involved in light responsiveness
BjuVA02G43920	BjuTH-10	GT-2	Box 4	ATTAAT	754	6	+	Petroselinum crispum	part of a conserved DNA module involved in light responsiveness
BjuVA02G43920	BjuTH-10	GT-2	Box 4	ATTAAT	1880	6	-	Petroselinum crispum	part of a conserved DNA module involved in light responsiveness
BjuVA02G43920	BjuTH-10	GT-2	CGTCA-motif	CGTCA	631	5	+	Hordeum vulgare	cis-acting regulatory element involved in the MeJA-responsiveness
BjuVA02G43920	BjuTH-10	GT-2	CGTCA-motif	CGTCA	1229	5	+	Hordeum vulgare	cis-acting regulatory element involved in the MeJA-responsiveness
BjuVA02G43920	BjuTH-10	GT-2	GARE-motif	TCTGTTG	708	7	-	Brassica oleracea	gibberellin-responsive element
BjuVA02G43920	BjuTH-10	GT-2	circadian	CAAAGATATC	717	9	+	Lycopersicon esculentum	cis-acting regulatory element involved in circadian control
BjuVA02G43920	BjuTH-10	GT-2	circadian	CAAAGATATC	1624	9	+	Lycopersicon esculentum	cis-acting regulatory element involved in circadian control
BjuVA03G00350	BjuTH-11	GT-1	AE-box	AGAAACAA	336	8	-	Arabidopsis thaliana	part of a module for light response
BjuVA03G00350	BjuTH-11	GT-1	Box 4	ATTAAT	623	6	+	Petroselinum crispum	part of a conserved DNA module involved in light responsiveness
BjuVA03G00350	BjuTH-11	GT-1	CAT-box	GCCACT	785	6	+	Arabidopsis thaliana	cis-acting regulatory element related to meristem expression
BjuVA03G00350	BjuTH-11	GT-1	ATCT-motif	AATCTAATCC	1581	9	-	Pisum sativum	part of a conserved DNA module involved in light responsiveness
BjuVA03G00350	BjuTH-11	GT-1	GATA-motif	AAGATAAGATT	1580	10	+	Arabidopsis thaliana	part of a light responsive element
BjuVA03G00350	BjuTH-11	GT-1	GT1-motif	GGTTAA	40	6	-	Arabidopsis thaliana	light responsive element
BjuVA03G00350	BjuTH-11	GT-1	GT1-motif	GGTTAAT	840	7	+	Avena sativa	light responsive element
BjuVA03G00350	BjuTH-11	GT-1	GT1-motif	GGTTAAT	1067	7	+	Avena sativa	light responsive element
BjuVA03G00350	BjuTH-11	GT-1	TCA-element	CCATCTTTTT	13	9	+	Nicotiana tabacum	cis-acting element involved in salicylic acid responsiveness
BjuVA03G00350	BjuTH-11	GT-1	CGTCA-motif	CGTCA	1342	5	+	Hordeum vulgare	cis-acting regulatory element involved in the MeJA-responsiveness
BjuVA03G00350	BjuTH-11	GT-1	CGTCA-motif	CGTCA	1552	5	-	Hordeum vulgare	cis-acting regulatory element involved in the MeJA-responsiveness
BjuVA03G01250	BjuTH-12	GT-2	Box 4	ATTAAT	218	6	+	Petroselinum crispum	part of a conserved DNA module involved in light responsiveness
BjuVA03G01250	BjuTH-12	GT-2	Box 4	ATTAAT	391	6	+	Petroselinum crispum	part of a conserved DNA module involved in light responsiveness
BjuVA03G01250	BjuTH-12	GT-2	AE-box	AGAAACTT	1680	8	-	Arabidopsis thaliana	part of a module for light response
BjuVA03G01250	BjuTH-12	GT-2	P-box	CCTTTTG	870	7	-	Oryza sativa	gibberellin-responsive element
BjuVA03G01250	BjuTH-12	GT-2	P-box	CCTTTTG	1143	7	-	Oryza sativa	gibberellin-responsive element
BjuVA03G01250	BjuTH-12	GT-2	P-box	CCTTTTG	1324	7	+	Oryza sativa	gibberellin-responsive element
BjuVA03G01250	BjuTH-12	GT-2	MRE	AACCTAA	1776	7	+	Petroselinum crispum	MYB binding site involved in light responsiveness
BjuVA03G01250	BjuTH-12	GT-2	TCT-motif	TCTTAC	554	6	-	Arabidopsis thaliana	part of a light responsive element
BjuVA03G01250	BjuTH-12	GT-2	GT1-motif	GGTTAAT	117	7	+	Avena sativa	light responsive element
BjuVA03G01250	BjuTH-12	GT-2	GT1-motif	GGTTAA	338	6	-	Arabidopsis thaliana	light responsive element
BjuVA03G01250	BjuTH-12	GT-2	GT1-motif	GTGTGTGAA	1036	9	-	Solanum tuberosum	light responsive element
BjuVA03G01250	BjuTH-12	GT-2	GT1-motif	GGTTAA	1929	6	+	Arabidopsis thaliana	light responsive element
BjuVA03G01250	BjuTH-12	GT-2	GT1-motif	GGTTAA	1931	6	-	Arabidopsis thaliana	light responsive element
BjuVA03G01250	BjuTH-12	GT-2	circadian	CAAAGATATC	1173	9	+	Lycopersicon esculentum	cis-acting regulatory element involved in circadian control
BjuVA03G01250	BjuTH-12	GT-2	TCA-element	CCATCTTTTT	729	9	+	Nicotiana tabacum	cis-acting element involved in salicylic acid responsiveness
BjuVA03G01250	BjuTH-12	GT-2	TCA-element	CCATCTTTTT	1536	9	-	Nicotiana tabacum	cis-acting element involved in salicylic acid responsiveness
BjuVA03G20770	BjuTH-13	GT-1	TCA-element	CCATCTTTTT	91	9	+	Nicotiana tabacum	cis-acting element involved in salicylic acid responsiveness
BjuVA03G20770	BjuTH-13	GT-1	TCA-element	TCAGAAGAGG	124	9	+	Brassica oleracea	cis-acting element involved in salicylic acid responsiveness
BjuVA03G20770	BjuTH-13	GT-1	CGTCA-motif	CGTCA	538	5	+	Hordeum vulgare	cis-acting regulatory element involved in the MeJA-responsiveness
BjuVA03G20770	BjuTH-13	GT-1	CGTCA-motif	CGTCA	1000	5	+	Hordeum vulgare	cis-acting regulatory element involved in the MeJA-responsiveness
BjuVA03G20770	BjuTH-13	GT-1	TGA-element	AACGAC	41	6	+	Brassica oleracea	auxin-responsive element
BjuVA03G20770	BjuTH-13	GT-1	TGA-element	AACGAC	1119	6	+	Brassica oleracea	auxin-responsive element
BjuVA03G20770	BjuTH-13	GT-1	Box 4	ATTAAT	542	6	+	Petroselinum crispum	part of a conserved DNA module involved in light responsiveness
BjuVA03G20770	BjuTH-13	GT-1	Box 4	ATTAAT	1351	6	-	Petroselinum crispum	part of a conserved DNA module involved in light responsiveness
BjuVA03G20770	BjuTH-13	GT-1	Box 4	ATTAAT	1616	6	-	Petroselinum crispum	part of a conserved DNA module involved in light responsiveness
BjuVA03G20770	BjuTH-13	GT-1	AE-box	AGAAACTT	843	8	-	Arabidopsis thaliana	part of a module for light response
BjuVA03G20770	BjuTH-13	GT-1	GATA-motif	AAGATAAGATT	1193	10	+	Arabidopsis thaliana	part of a light responsive element
BjuVA03G20770	BjuTH-13	GT-1	TCT-motif	TCTTAC	531	6	-	Arabidopsis thaliana	part of a light responsive element
BjuVA03G20770	BjuTH-13	GT-1	GT1-motif	GGTTAA	1343	6	-	Arabidopsis thaliana	light responsive element
BjuVA03G24390	BjuTH-14	SIP1	TCA-element	TCAGAAGAGG	648	9	+	Brassica oleracea	cis-acting element involved in salicylic acid responsiveness
BjuVA03G24390	BjuTH-14	SIP1	circadian	CAAAGATATC	927	9	+	Lycopersicon esculentum	cis-acting regulatory element involved in circadian control
BjuVA03G24390	BjuTH-14	SIP1	TGA-element	AACGAC	288	6	+	Brassica oleracea	auxin-responsive element
BjuVA03G24390	BjuTH-14	SIP1	CGTCA-motif	CGTCA	181	5	-	Hordeum vulgare	cis-acting regulatory element involved in the MeJA-responsiveness
BjuVA03G24390	BjuTH-14	SIP1	Box 4	ATTAAT	28	6	+	Petroselinum crispum	part of a conserved DNA module involved in light responsiveness
BjuVA03G24390	BjuTH-14	SIP1	Box 4	ATTAAT	1916	6	-	Petroselinum crispum	part of a conserved DNA module involved in light responsiveness
BjuVA03G24390	BjuTH-14	SIP1	AE-box	AGAAACAA	310	8	+	Arabidopsis thaliana	part of a module for light response
BjuVA03G24390	BjuTH-14	SIP1	AE-box	AGAAACAA	729	8	-	Arabidopsis thaliana	part of a module for light response
BjuVA03G24390	BjuTH-14	SIP1	AE-box	AGAAACAA	1821	8	+	Arabidopsis thaliana	part of a module for light response
BjuVA03G24390	BjuTH-14	SIP1	MRE	AACCTAA	162	7	-	Petroselinum crispum	MYB binding site involved in light responsiveness
BjuVA03G24390	BjuTH-14	SIP1	P-box	CCTTTTG	219	7	-	Oryza sativa	gibberellin-responsive element
BjuVA03G24390	BjuTH-14	SIP1	P-box	CCTTTTG	861	7	-	Oryza sativa	gibberellin-responsive element
BjuVA03G24390	BjuTH-14	SIP1	TCCC-motif	TCTCCCT	247	7	+	Spinacia oleracea	part of a light responsive element
BjuVA03G24390	BjuTH-14	SIP1	TCCC-motif	TCTCCCT	1164	7	-	Spinacia oleracea	part of a light responsive element
BjuVA03G35150	BjuTH-15	GTγ	CGTCA-motif	CGTCA	1994	5	-	Hordeum vulgare	cis-acting regulatory element involved in the MeJA-responsiveness
BjuVA03G35150	BjuTH-15	GTγ	circadian	CAAAGATATC	1181	9	+	Lycopersicon esculentum	cis-acting regulatory element involved in circadian control
BjuVA03G35150	BjuTH-15	GTγ	GARE-motif	TCTGTTG	940	7	+	Brassica oleracea	gibberellin-responsive element
BjuVA03G35150	BjuTH-15	GTγ	GATA-motif	GATAGGA	56	7	-	Arabidopsis thaliana	part of a light responsive element
BjuVA03G35150	BjuTH-15	GTγ	TCT-motif	TCTTAC	964	6	+	Arabidopsis thaliana	part of a light responsive element
BjuVA03G35150	BjuTH-15	GTγ	TCT-motif	TCTTAC	1440	6	+	Arabidopsis thaliana	part of a light responsive element
BjuVA03G35150	BjuTH-15	GTγ	chs-CMA1a	TTACTTAA	1380	8	-	Daucus carota	part of a light responsive element
BjuVA03G35150	BjuTH-15	GTγ	GT1-motif	GGTTAA	1721	6	+	Arabidopsis thaliana	light responsive element
BjuVA03G42980	BjuTH-16	SH4	CGTCA-motif	CGTCA	1948	5	+	Hordeum vulgare	cis-acting regulatory element involved in the MeJA-responsiveness
BjuVA03G42980	BjuTH-16	SH4	MRE	AACCTAA	206	7	-	Petroselinum crispum	MYB binding site involved in light responsiveness
BjuVA03G42980	BjuTH-16	SH4	MRE	AACCTAA	1444	7	-	Petroselinum crispum	MYB binding site involved in light responsiveness
BjuVA03G42980	BjuTH-16	SH4	MRE	AACCTAA	1449	7	-	Petroselinum crispum	MYB binding site involved in light responsiveness
BjuVA03G42980	BjuTH-16	SH4	TCT-motif	TCTTAC	264	6	+	Arabidopsis thaliana	part of a light responsive element
BjuVA03G42980	BjuTH-16	SH4	GT1-motif	GGTTAAT	1542	7	-	Avena sativa	light responsive element
BjuVA03G42980	BjuTH-16	SH4	GT1-motif	GGTTAA	1543	6	-	Arabidopsis thaliana	light responsive element
BjuVA03G42980	BjuTH-16	SH4	Box 4	ATTAAT	1023	6	-	Petroselinum crispum	part of a conserved DNA module involved in light responsiveness
BjuVA03G42980	BjuTH-16	SH4	Box 4	ATTAAT	1665	6	-	Petroselinum crispum	part of a conserved DNA module involved in light responsiveness
BjuVA03G42980	BjuTH-16	SH4	AE-box	AGAAACAA	528	8	-	Arabidopsis thaliana	part of a module for light response
BjuVA03G42980	BjuTH-16	SH4	AE-box	AGAAACAA	696	8	+	Arabidopsis thaliana	part of a module for light response
BjuVA03G42980	BjuTH-16	SH4	AE-box	AGAAACAA	1105	8	+	Arabidopsis thaliana	part of a module for light response
BjuVA04G25830	BjuTH-17	SH4	Box 4	ATTAAT	1613	6	-	Petroselinum crispum	part of a conserved DNA module involved in light responsiveness
BjuVA04G25830	BjuTH-17	SH4	GT1-motif	GGTTAA	1793	6	+	Arabidopsis thaliana	light responsive element
BjuVA04G25830	BjuTH-17	SH4	TCA-element	CCATCTTTTT	1287	9	-	Nicotiana tabacum	cis-acting element involved in salicylic acid responsiveness
BjuVA04G25830	BjuTH-17	SH4	CGTCA-motif	CGTCA	1114	5	-	Hordeum vulgare	cis-acting regulatory element involved in the MeJA-responsiveness
BjuVA05G04750	BjuTH-18	SIP1	TGA-element	AACGAC	118	6	-	Brassica oleracea	auxin-responsive element
BjuVA05G04750	BjuTH-18	SIP1	CGTCA-motif	CGTCA	182	5	-	Hordeum vulgare	cis-acting regulatory element involved in the MeJA-responsiveness
BjuVA05G04750	BjuTH-18	SIP1	CGTCA-motif	CGTCA	351	5	+	Hordeum vulgare	cis-acting regulatory element involved in the MeJA-responsiveness
BjuVA05G04750	BjuTH-18	SIP1	CGTCA-motif	CGTCA	1282	5	-	Hordeum vulgare	cis-acting regulatory element involved in the MeJA-responsiveness
BjuVA05G04750	BjuTH-18	SIP1	GT1-motif	GGTTAA	300	6	-	Arabidopsis thaliana	light responsive element
BjuVA05G04750	BjuTH-18	SIP1	GT1-motif	GGTTAA	551	6	-	Arabidopsis thaliana	light responsive element
BjuVA05G04750	BjuTH-18	SIP1	TCT-motif	TCTTAC	1634	6	-	Arabidopsis thaliana	part of a light responsive element
BjuVA05G04750	BjuTH-18	SIP1	AuxRR-core	GGTCCAT	1448	7	+	Nicotiana tabacum	cis-acting regulatory element involved in auxin responsiveness
BjuVA05G04750	BjuTH-18	SIP1	TCCC-motif	TCTCCCT	1101	7	+	Spinacia oleracea	part of a light responsive element
BjuVA05G04750	BjuTH-18	SIP1	AE-box	AGAAACAA	860	8	+	Arabidopsis thaliana	part of a module for light response
BjuVA05G04750	BjuTH-18	SIP1	Box 4	ATTAAT	109	6	+	Petroselinum crispum	part of a conserved DNA module involved in light responsiveness
BjuVA05G04750	BjuTH-18	SIP1	Box 4	ATTAAT	619	6	+	Petroselinum crispum	part of a conserved DNA module involved in light responsiveness
BjuVA05G04750	BjuTH-18	SIP1	Box 4	ATTAAT	706	6	+	Petroselinum crispum	part of a conserved DNA module involved in light responsiveness
BjuVA05G07640	BjuTH-19	GT-1	GT1-motif	GGTTAA	403	6	-	Arabidopsis thaliana	light responsive element
BjuVA05G07640	BjuTH-19	GT-1	GT1-motif	GGTTAA	1120	6	-	Arabidopsis thaliana	light responsive element
BjuVA05G07640	BjuTH-19	GT-1	TCT-motif	TCTTAC	1527	6	-	Arabidopsis thaliana	part of a light responsive element
BjuVA05G07640	BjuTH-19	GT-1	chs-CMA1a	TTACTTAA	201	8	-	Daucus carota	part of a light responsive element
BjuVA05G07640	BjuTH-19	GT-1	CGTCA-motif	CGTCA	1151	5	+	Hordeum vulgare	cis-acting regulatory element involved in the MeJA-responsiveness
BjuVA05G07640	BjuTH-19	GT-1	CGTCA-motif	CGTCA	1168	5	+	Hordeum vulgare	cis-acting regulatory element involved in the MeJA-responsiveness
BjuVA05G07640	BjuTH-19	GT-1	TGA-element	AACGAC	1796	6	+	Brassica oleracea	auxin-responsive element
BjuVA05G07640	BjuTH-19	GT-1	I-box	AAGATAAGGCT	1060	10	+	Gossypium hirsutum	part of a light responsive element
BjuVA01G40740	BjuTH-2	SIP1	TCA-element	CCATCTTTTT	145	9	+	Nicotiana tabacum	cis-acting element involved in salicylic acid responsiveness
BjuVA01G40740	BjuTH-2	SIP1	TCA-element	TCAGAAGAGG	562	9	-	Brassica oleracea	cis-acting element involved in salicylic acid responsiveness
BjuVA01G40740	BjuTH-2	SIP1	Box 4	ATTAAT	338	6	+	Petroselinum crispum	part of a conserved DNA module involved in light responsiveness
BjuVA01G40740	BjuTH-2	SIP1	Box 4	ATTAAT	1336	6	-	Petroselinum crispum	part of a conserved DNA module involved in light responsiveness
BjuVA01G40740	BjuTH-2	SIP1	Box 4	ATTAAT	1957	6	-	Petroselinum crispum	part of a conserved DNA module involved in light responsiveness
BjuVA01G40740	BjuTH-2	SIP1	GT1-motif	GGTTAAT	1410	7	-	Avena sativa	light responsive element
BjuVA01G40740	BjuTH-2	SIP1	GT1-motif	GGTTAA	1411	6	-	Arabidopsis thaliana	light responsive element
BjuVA01G40740	BjuTH-2	SIP1	TCT-motif	TCTTAC	1818	6	-	Arabidopsis thaliana	part of a light responsive element
BjuVA05G11560	BjuTH-20	SH4	I-box	TGATAATGT	723	9	+	Solanum tuberosum	part of a light responsive element
BjuVA05G11560	BjuTH-20	SH4	TCT-motif	TCTTAC	715	6	+	Arabidopsis thaliana	part of a light responsive element
BjuVA05G11560	BjuTH-20	SH4	chs-CMA1a	TTACTTAA	925	8	+	Daucus carota	part of a light responsive element
BjuVA05G11560	BjuTH-20	SH4	GT1-motif	GGTTAAT	1609	7	+	Avena sativa	light responsive element
BjuVA05G11560	BjuTH-20	SH4	P-box	CCTTTTG	1586	7	-	Oryza sativa	gibberellin-responsive element
BjuVA05G11560	BjuTH-20	SH4	MRE	AACCTAA	1606	7	-	Petroselinum crispum	MYB binding site involved in light responsiveness
BjuVA05G11560	BjuTH-20	SH4	Box 4	ATTAAT	1137	6	-	Petroselinum crispum	part of a conserved DNA module involved in light responsiveness
BjuVA05G11560	BjuTH-20	SH4	Box 4	ATTAAT	1417	6	-	Petroselinum crispum	part of a conserved DNA module involved in light responsiveness
BjuVA05G11560	BjuTH-20	SH4	CAT-box	GCCACT	351	6	+	Arabidopsis thaliana	cis-acting regulatory element related to meristem expression
BjuVA05G38360	BjuTH-21	SIP1	CGTCA-motif	CGTCA	282	5	-	Hordeum vulgare	cis-acting regulatory element involved in the MeJA-responsiveness
BjuVA05G38360	BjuTH-21	SIP1	CGTCA-motif	CGTCA	1265	5	+	Hordeum vulgare	cis-acting regulatory element involved in the MeJA-responsiveness
BjuVA05G38360	BjuTH-21	SIP1	CGTCA-motif	CGTCA	1890	5	+	Hordeum vulgare	cis-acting regulatory element involved in the MeJA-responsiveness
BjuVA05G38360	BjuTH-21	SIP1	circadian	CAAAGATATC	1569	10	+	Lycopersicon esculentum	cis-acting regulatory element involved in circadian control
BjuVA05G38360	BjuTH-21	SIP1	MRE	AACCTAA	1483	7	-	Petroselinum crispum	MYB binding site involved in light responsiveness
BjuVA05G38360	BjuTH-21	SIP1	P-box	CCTTTTG	1647	7	+	Oryza sativa	gibberellin-responsive element
BjuVA05G38360	BjuTH-21	SIP1	GT1-motif	GGTTAAT	1011	7	+	Avena sativa	light responsive element
BjuVA05G38360	BjuTH-21	SIP1	AuxRR-core	GGTCCAT	1089	7	+	Nicotiana tabacum	cis-acting regulatory element involved in auxin responsiveness
BjuVA05G38360	BjuTH-21	SIP1	chs-CMA1a	TTACTTAA	1953	8	+	Daucus carota	part of a light responsive element
BjuVA05G38360	BjuTH-21	SIP1	TCCC-motif	TCTCCCT	1136	7	-	Spinacia oleracea	part of a light responsive element
BjuVA05G38360	BjuTH-21	SIP1	CAT-box	GCCACT	636	6	-	Arabidopsis thaliana	cis-acting regulatory element related to meristem expression
BjuVA05G38360	BjuTH-21	SIP1	Box 4	ATTAAT	130	6	+	Petroselinum crispum	part of a conserved DNA module involved in light responsiveness
BjuVA05G38360	BjuTH-21	SIP1	Box 4	ATTAAT	536	6	+	Petroselinum crispum	part of a conserved DNA module involved in light responsiveness
BjuVA05G38360	BjuTH-21	SIP1	Box 4	ATTAAT	644	6	+	Petroselinum crispum	part of a conserved DNA module involved in light responsiveness
BjuVA05G38360	BjuTH-21	SIP1	Box 4	ATTAAT	1684	6	-	Petroselinum crispum	part of a conserved DNA module involved in light responsiveness
BjuVA05G38360	BjuTH-21	SIP1	Box 4	ATTAAT	1688	6	-	Petroselinum crispum	part of a conserved DNA module involved in light responsiveness
BjuVA05G38360	BjuTH-21	SIP1	AE-box	AGAAACTT	889	8	-	Arabidopsis thaliana	part of a module for light response
BjuVA05G39220	BjuTH-22	GTγ	CGTCA-motif	CGTCA	170	5	+	Hordeum vulgare	cis-acting regulatory element involved in the MeJA-responsiveness
BjuVA05G39220	BjuTH-22	GTγ	CGTCA-motif	CGTCA	205	5	-	Hordeum vulgare	cis-acting regulatory element involved in the MeJA-responsiveness
BjuVA05G39220	BjuTH-22	GTγ	CGTCA-motif	CGTCA	429	5	-	Hordeum vulgare	cis-acting regulatory element involved in the MeJA-responsiveness
BjuVA05G39220	BjuTH-22	GTγ	CGTCA-motif	CGTCA	1995	5	-	Hordeum vulgare	cis-acting regulatory element involved in the MeJA-responsiveness
BjuVA05G39220	BjuTH-22	GTγ	circadian	CAAAGATATC	275	9	-	Lycopersicon esculentum	cis-acting regulatory element involved in circadian control
BjuVA05G39220	BjuTH-22	GTγ	ATCT-motif	AATCTAATCC	724	10	+	Pisum sativum	part of a conserved DNA module involved in light responsiveness
BjuVA05G39220	BjuTH-22	GTγ	GT1-motif	GGTTAA	107	6	+	Arabidopsis thaliana	light responsive element
BjuVA05G39220	BjuTH-22	GTγ	GT1-motif	GGTTAA	695	6	-	Arabidopsis thaliana	light responsive element
BjuVA05G39220	BjuTH-22	GTγ	GT1-motif	GGTTAA	1592	6	+	Arabidopsis thaliana	light responsive element
BjuVA05G39220	BjuTH-22	GTγ	AE-box	AGAAACAA	1094	8	-	Arabidopsis thaliana	part of a module for light response
BjuVA06G09330	BjuTH-25	GT-1	GT1-motif	GGTTAA	1208	6	-	Arabidopsis thaliana	light responsive element
BjuVA06G09330	BjuTH-25	GT-1	GATA-motif	AAGGATAAGG	283	9	-	Solanum tuberosum	part of a light responsive element
BjuVA06G09330	BjuTH-25	GT-1	AE-box	AGAAACAA	351	8	+	Arabidopsis thaliana	part of a module for light response
BjuVA06G09330	BjuTH-25	GT-1	CAT-box	GCCACT	236	6	-	Arabidopsis thaliana	cis-acting regulatory element related to meristem expression
BjuVA06G09330	BjuTH-25	GT-1	Box 4	ATTAAT	1070	6	-	Petroselinum crispum	part of a conserved DNA module involved in light responsiveness
BjuVA06G09330	BjuTH-25	GT-1	Box 4	ATTAAT	1074	6	-	Petroselinum crispum	part of a conserved DNA module involved in light responsiveness
BjuVA06G09330	BjuTH-25	GT-1	Box 4	ATTAAT	1488	6	-	Petroselinum crispum	part of a conserved DNA module involved in light responsiveness
BjuVA06G09330	BjuTH-25	GT-1	Box 4	ATTAAT	1984	6	-	Petroselinum crispum	part of a conserved DNA module involved in light responsiveness
BjuVA06G09330	BjuTH-25	GT-1	CGTCA-motif	CGTCA	853	5	-	Hordeum vulgare	cis-acting regulatory element involved in the MeJA-responsiveness
BjuVA06G17020	BjuTH-26	GTγ	GT1-motif	GGTTAAT	1050	7	-	Avena sativa	light responsive element
BjuVA06G17020	BjuTH-26	GTγ	GT1-motif	GGTTAA	1051	6	-	Arabidopsis thaliana	light responsive element
BjuVA06G17020	BjuTH-26	GTγ	GT1-motif	GGTTAA	1554	6	+	Arabidopsis thaliana	light responsive element
BjuVA06G17020	BjuTH-26	GTγ	Box 4	ATTAAT	197	6	+	Petroselinum crispum	part of a conserved DNA module involved in light responsiveness
BjuVA06G17020	BjuTH-26	GTγ	Box 4	ATTAAT	374	6	+	Petroselinum crispum	part of a conserved DNA module involved in light responsiveness
BjuVA06G17020	BjuTH-26	GTγ	Box 4	ATTAAT	778	6	+	Petroselinum crispum	part of a conserved DNA module involved in light responsiveness
BjuVA06G17020	BjuTH-26	GTγ	Box 4	ATTAAT	1067	6	-	Petroselinum crispum	part of a conserved DNA module involved in light responsiveness
BjuVA06G17020	BjuTH-26	GTγ	Box 4	ATTAAT	1432	6	-	Petroselinum crispum	part of a conserved DNA module involved in light responsiveness
BjuVA06G17020	BjuTH-26	GTγ	Box 4	ATTAAT	1484	6	-	Petroselinum crispum	part of a conserved DNA module involved in light responsiveness
BjuVA06G17020	BjuTH-26	GTγ	CGTCA-motif	CGTCA	442	5	-	Hordeum vulgare	cis-acting regulatory element involved in the MeJA-responsiveness
BjuVA06G17020	BjuTH-26	GTγ	TCA-element	CCATCTTTTT	730	9	+	Nicotiana tabacum	cis-acting element involved in salicylic acid responsiveness
BjuVA06G29030	BjuTH-27	GT-2	CGTCA-motif	CGTCA	588	5	-	Hordeum vulgare	cis-acting regulatory element involved in the MeJA-responsiveness
BjuVA06G29030	BjuTH-27	GT-2	GARE-motif	TCTGTTG	1700	7	+	Brassica oleracea	gibberellin-responsive element
BjuVA06G29030	BjuTH-27	GT-2	P-box	CCTTTTG	1760	7	-	Oryza sativa	gibberellin-responsive element
BjuVA06G29030	BjuTH-27	GT-2	GT1-motif	GGTTAAT	353	7	+	Avena sativa	light responsive element
BjuVA06G29030	BjuTH-27	GT-2	GT1-motif	GGTTAAT	1774	7	-	Avena sativa	light responsive element
BjuVA06G29030	BjuTH-27	GT-2	GT1-motif	GGTTAA	1775	6	-	Arabidopsis thaliana	light responsive element
BjuVA06G29030	BjuTH-27	GT-2	GT1-motif	GGTTAA	1939	6	+	Arabidopsis thaliana	light responsive element
BjuVA06G29030	BjuTH-27	GT-2	TCT-motif	TCTTAC	74	6	-	Arabidopsis thaliana	part of a light responsive element
BjuVA06G29030	BjuTH-27	GT-2	TCT-motif	TCTTAC	366	6	+	Arabidopsis thaliana	part of a light responsive element
BjuVA06G29030	BjuTH-27	GT-2	GATA-motif	GATAGGA	1695	7	-	Arabidopsis thaliana	part of a light responsive element
BjuVA06G29030	BjuTH-27	GT-2	CAT-box	GCCACT	423	6	+	Arabidopsis thaliana	cis-acting regulatory element related to meristem expression
BjuVA06G29030	BjuTH-27	GT-2	AE-box	AGAAACAA	1504	8	+	Arabidopsis thaliana	part of a module for light response
BjuVA06G36940	BjuTH-28	GT-2	GATA-motif	AAGATAAGATT	779	10	-	Arabidopsis thaliana	part of a light responsive element
BjuVA06G36940	BjuTH-28	GT-2	TCT-motif	TCTTAC	1540	6	-	Arabidopsis thaliana	part of a light responsive element
BjuVA06G36940	BjuTH-28	GT-2	GT1-motif	GGTTAA	95	6	+	Arabidopsis thaliana	light responsive element
BjuVA06G36940	BjuTH-28	GT-2	MRE	AACCTAA	1077	7	-	Petroselinum crispum	MYB binding site involved in light responsiveness
BjuVA06G36940	BjuTH-28	GT-2	MRE	AACCTAA	1311	7	-	Petroselinum crispum	MYB binding site involved in light responsiveness
BjuVA06G36940	BjuTH-28	GT-2	Box 4	ATTAAT	1440	6	-	Petroselinum crispum	part of a conserved DNA module involved in light responsiveness
BjuVA06G36940	BjuTH-28	GT-2	Box 4	ATTAAT	1611	6	-	Petroselinum crispum	part of a conserved DNA module involved in light responsiveness
BjuVA06G36940	BjuTH-28	GT-2	CAT-box	GCCACT	1343	6	-	Arabidopsis thaliana	cis-acting regulatory element related to meristem expression
BjuVA06G36940	BjuTH-28	GT-2	CAT-box	GCCACT	1946	6	-	Arabidopsis thaliana	cis-acting regulatory element related to meristem expression
BjuVA06G36940	BjuTH-28	GT-2	CGTCA-motif	CGTCA	789	5	-	Hordeum vulgare	cis-acting regulatory element involved in the MeJA-responsiveness
BjuVA06G36940	BjuTH-28	GT-2	CGTCA-motif	CGTCA	1647	5	+	Hordeum vulgare	cis-acting regulatory element involved in the MeJA-responsiveness
BjuVA06G36940	BjuTH-28	GT-2	I-box	AAGATAAGGCT	1778	10	-	Gossypium hirsutum	part of a light responsive element
BjuVA06G36940	BjuTH-28	GT-2	I-box	GTATAAGGCC	1949	9	-	Larix laricina	part of a light responsive element
BjuVA06G36940	BjuTH-28	GT-2	circadian	CAAAGATATC	1674	9	+	Lycopersicon esculentum	cis-acting regulatory element involved in circadian control
BjuVA06G36940	BjuTH-28	GT-2	TCA-element	CCATCTTTTT	1144	9	+	Nicotiana tabacum	cis-acting element involved in salicylic acid responsiveness
BjuVA07G07470	BjuTH-29	SIP1	I-box	GTATAAGGCC	1456	9	+	Larix laricina	part of a light responsive element
BjuVA07G07470	BjuTH-29	SIP1	TGA-element	AACGAC	708	6	-	Brassica oleracea	auxin-responsive element
BjuVA07G07470	BjuTH-29	SIP1	CGTCA-motif	CGTCA	503	5	+	Hordeum vulgare	cis-acting regulatory element involved in the MeJA-responsiveness
BjuVA07G07470	BjuTH-29	SIP1	CGTCA-motif	CGTCA	1199	5	+	Hordeum vulgare	cis-acting regulatory element involved in the MeJA-responsiveness
BjuVA07G07470	BjuTH-29	SIP1	MRE	AACCTAA	1709	7	+	Petroselinum crispum	MYB binding site involved in light responsiveness
BjuVA07G07470	BjuTH-29	SIP1	TCT-motif	TCTTAC	1553	6	+	Arabidopsis thaliana	part of a light responsive element
BjuVA07G07470	BjuTH-29	SIP1	GATA-motif	GATAGGG	1305	7	+	Pisum sativum	part of a light responsive element
BjuVA07G07470	BjuTH-29	SIP1	GT1-motif	GGTTAA	1661	6	+	Arabidopsis thaliana	light responsive element
BjuVA07G07470	BjuTH-29	SIP1	GT1-motif	GGTTAA	1809	6	+	Arabidopsis thaliana	light responsive element
BjuVA07G07470	BjuTH-29	SIP1	GT1-motif	GGTTAA	1848	6	+	Arabidopsis thaliana	light responsive element
BjuVA07G07470	BjuTH-29	SIP1	GARE-motif	TCTGTTG	791	7	-	Brassica oleracea	gibberellin-responsive element
BjuVA07G07470	BjuTH-29	SIP1	GARE-motif	TCTGTTG	845	7	-	Brassica oleracea	gibberellin-responsive element
BjuVA07G07470	BjuTH-29	SIP1	Box 4	ATTAAT	994	6	+	Petroselinum crispum	part of a conserved DNA module involved in light responsiveness
BjuVA07G07470	BjuTH-29	SIP1	Box 4	ATTAAT	1335	6	-	Petroselinum crispum	part of a conserved DNA module involved in light responsiveness
BjuVA07G07470	BjuTH-29	SIP1	Box 4	ATTAAT	1357	6	-	Petroselinum crispum	part of a conserved DNA module involved in light responsiveness
BjuVA07G07470	BjuTH-29	SIP1	Box 4	ATTAAT	1402	6	-	Petroselinum crispum	part of a conserved DNA module involved in light responsiveness
BjuVA07G07470	BjuTH-29	SIP1	AuxRR-core	GGTCCAT	134	7	-	Nicotiana tabacum	cis-acting regulatory element involved in auxin responsiveness
BjuVA01G40760	BjuTH-3	SIP1	GT1-motif	GGTTAAT	1545	7	-	Avena sativa	light responsive element
BjuVA01G40760	BjuTH-3	SIP1	GT1-motif	GGTTAA	1546	6	-	Arabidopsis thaliana	light responsive element
BjuVA01G40760	BjuTH-3	SIP1	GATA-motif	GATAGGG	358	7	+	Pisum sativum	part of a light responsive element
BjuVA01G40760	BjuTH-3	SIP1	GATA-motif	GATAGGG	1983	7	-	Pisum sativum	part of a light responsive element
BjuVA01G40760	BjuTH-3	SIP1	TCT-motif	TCTTAC	123	6	-	Arabidopsis thaliana	part of a light responsive element
BjuVA01G40760	BjuTH-3	SIP1	P-box	CCTTTTG	1709	7	+	Oryza sativa	gibberellin-responsive element
BjuVA01G40760	BjuTH-3	SIP1	Box 4	ATTAAT	726	6	+	Petroselinum crispum	part of a conserved DNA module involved in light responsiveness
BjuVA01G40760	BjuTH-3	SIP1	Box 4	ATTAAT	835	6	+	Petroselinum crispum	part of a conserved DNA module involved in light responsiveness
BjuVA01G40760	BjuTH-3	SIP1	Box 4	ATTAAT	1541	6	-	Petroselinum crispum	part of a conserved DNA module involved in light responsiveness
BjuVA01G40760	BjuTH-3	SIP1	CGTCA-motif	CGTCA	687	5	+	Hordeum vulgare	cis-acting regulatory element involved in the MeJA-responsiveness
BjuVA01G40760	BjuTH-3	SIP1	CGTCA-motif	CGTCA	1876	5	+	Hordeum vulgare	cis-acting regulatory element involved in the MeJA-responsiveness
BjuVA01G40760	BjuTH-3	SIP1	TCA-element	TCAGAAGAGG	89	9	+	Brassica oleracea	cis-acting element involved in salicylic acid responsiveness
BjuVA07G24450	BjuTH-30	SIP1	AuxRR-core	GGTCCAT	818	7	-	Nicotiana tabacum	cis-acting regulatory element involved in auxin responsiveness
BjuVA07G24450	BjuTH-30	SIP1	GATA-motif	GATAGGA	1843	7	+	Arabidopsis thaliana	part of a light responsive element
BjuVA07G24450	BjuTH-30	SIP1	GT1-motif	GGTTAA	1913	6	+	Arabidopsis thaliana	light responsive element
BjuVA07G24450	BjuTH-30	SIP1	Box 4	ATTAAT	1720	6	-	Petroselinum crispum	part of a conserved DNA module involved in light responsiveness
BjuVA07G24450	BjuTH-30	SIP1	CAT-box	GCCACT	505	6	+	Arabidopsis thaliana	cis-acting regulatory element related to meristem expression
BjuVA07G24450	BjuTH-30	SIP1	CGTCA-motif	CGTCA	714	5	+	Hordeum vulgare	cis-acting regulatory element involved in the MeJA-responsiveness
BjuVA07G24450	BjuTH-30	SIP1	CGTCA-motif	CGTCA	906	5	+	Hordeum vulgare	cis-acting regulatory element involved in the MeJA-responsiveness
BjuVA07G24450	BjuTH-30	SIP1	circadian	CAAAGATATC	1368	9	+	Lycopersicon esculentum	cis-acting regulatory element involved in circadian control
BjuVA07G24450	BjuTH-30	SIP1	TCA-element	TCAGAAGAGG	682	9	-	Brassica oleracea	cis-acting element involved in salicylic acid responsiveness
BjuVA07G24450	BjuTH-30	SIP1	GARE-motif	TCTGTTG	1522	7	-	Brassica oleracea	gibberellin-responsive element
BjuVA07G28470	BjuTH-31	GT-2	AE-box	AGAAACAA	563	8	+	Arabidopsis thaliana	part of a module for light response
BjuVA07G28470	BjuTH-31	GT-2	CAT-box	GCCACT	318	6	-	Arabidopsis thaliana	cis-acting regulatory element related to meristem expression
BjuVA07G28470	BjuTH-31	GT-2	GT1-motif	GTGTGTGAA	708	9	+	Solanum tuberosum	light responsive element
BjuVA07G28470	BjuTH-31	GT-2	TCT-motif	TCTTAC	391	6	-	Arabidopsis thaliana	part of a light responsive element
BjuVA07G28470	BjuTH-31	GT-2	TCT-motif	TCTTAC	560	6	-	Arabidopsis thaliana	part of a light responsive element
BjuVA07G28470	BjuTH-31	GT-2	AuxRR-core	GGTCCAT	144	7	+	Nicotiana tabacum	cis-acting regulatory element involved in auxin responsiveness
BjuVA07G28470	BjuTH-31	GT-2	chs-CMA1a	TTACTTAA	1703	8	-	Daucus carota	part of a light responsive element
BjuVA07G28470	BjuTH-31	GT-2	CGTCA-motif	CGTCA	1071	5	-	Hordeum vulgare	cis-acting regulatory element involved in the MeJA-responsiveness
BjuVA07G28480	BjuTH-32	GT-2	TGA-element	AACGAC	247	6	+	Brassica oleracea	auxin-responsive element
BjuVA07G28480	BjuTH-32	GT-2	GT1-motif	GGTTAA	56	6	+	Arabidopsis thaliana	light responsive element
BjuVA07G28480	BjuTH-32	GT-2	GT1-motif	GGTTAAT	691	7	-	Avena sativa	light responsive element
BjuVA07G28480	BjuTH-32	GT-2	GT1-motif	GGTTAA	692	6	-	Arabidopsis thaliana	light responsive element
BjuVA07G28480	BjuTH-32	GT-2	GT1-motif	GGTTAAT	872	7	-	Avena sativa	light responsive element
BjuVA07G28480	BjuTH-32	GT-2	GT1-motif	GGTTAA	873	6	-	Arabidopsis thaliana	light responsive element
BjuVA07G28480	BjuTH-32	GT-2	TCT-motif	TCTTAC	704	6	+	Arabidopsis thaliana	part of a light responsive element
BjuVA07G28480	BjuTH-32	GT-2	TCT-motif	TCTTAC	840	6	+	Arabidopsis thaliana	part of a light responsive element
BjuVA07G28480	BjuTH-32	GT-2	TCT-motif	TCTTAC	1655	6	-	Arabidopsis thaliana	part of a light responsive element
BjuVA07G28480	BjuTH-32	GT-2	TCT-motif	TCTTAC	1686	6	-	Arabidopsis thaliana	part of a light responsive element
BjuVA07G28480	BjuTH-32	GT-2	Box 4	ATTAAT	486	6	+	Petroselinum crispum	part of a conserved DNA module involved in light responsiveness
BjuVA07G28480	BjuTH-32	GT-2	Box 4	ATTAAT	1414	6	-	Petroselinum crispum	part of a conserved DNA module involved in light responsiveness
BjuVA07G28480	BjuTH-32	GT-2	Box 4	ATTAAT	1800	6	-	Petroselinum crispum	part of a conserved DNA module involved in light responsiveness
BjuVA07G28490	BjuTH-33	GTγ	I-box	GTATAAGGCC	767	9	+	Larix laricina	part of a light responsive element
BjuVA07G28490	BjuTH-33	GTγ	I-box	GTATAAGGCC	792	9	-	Larix laricina	part of a light responsive element
BjuVA07G28490	BjuTH-33	GTγ	I-box	cCATATCCAAT	1946	10	-	Flaveria trinervia	part of a light responsive element
BjuVA07G28490	BjuTH-33	GTγ	CGTCA-motif	CGTCA	253	5	+	Hordeum vulgare	cis-acting regulatory element involved in the MeJA-responsiveness
BjuVA07G28490	BjuTH-33	GTγ	circadian	CAAAGATATC	110	9	-	Lycopersicon esculentum	cis-acting regulatory element involved in circadian control
BjuVA07G28490	BjuTH-33	GTγ	circadian	CAAAGATATC	1511	9	-	Lycopersicon esculentum	cis-acting regulatory element involved in circadian control
BjuVA07G28490	BjuTH-33	GTγ	MRE	AACCTAA	353	7	+	Petroselinum crispum	MYB binding site involved in light responsiveness
BjuVA07G28490	BjuTH-33	GTγ	TCT-motif	TCTTAC	659	6	-	Arabidopsis thaliana	part of a light responsive element
BjuVA07G28490	BjuTH-33	GTγ	TCT-motif	TCTTAC	1381	6	+	Arabidopsis thaliana	part of a light responsive element
BjuVA07G28490	BjuTH-33	GTγ	GT1-motif	GGTTAA	841	6	+	Arabidopsis thaliana	light responsive element
BjuVA07G28490	BjuTH-33	GTγ	GT1-motif	GGTTAA	907	6	+	Arabidopsis thaliana	light responsive element
BjuVA07G28490	BjuTH-33	GTγ	Box 4	ATTAAT	1708	6	-	Petroselinum crispum	part of a conserved DNA module involved in light responsiveness
BjuVA07G28490	BjuTH-33	GTγ	Box 4	ATTAAT	1808	6	-	Petroselinum crispum	part of a conserved DNA module involved in light responsiveness
BjuVA07G28490	BjuTH-33	GTγ	CAT-box	GCCACT	618	6	-	Arabidopsis thaliana	cis-acting regulatory element related to meristem expression
BjuVA07G28490	BjuTH-33	GTγ	CAT-box	GCCACT	632	6	-	Arabidopsis thaliana	cis-acting regulatory element related to meristem expression
BjuVA07G28490	BjuTH-33	GTγ	AE-box	AGAAACAA	1754	8	+	Arabidopsis thaliana	part of a module for light response
BjuVA07G42390	BjuTH-34	GT-2	TCA-element	CCATCTTTTT	336	9	+	Nicotiana tabacum	cis-acting element involved in salicylic acid responsiveness
BjuVA07G42390	BjuTH-34	GT-2	TCA-element	CCATCTTTTT	1383	9	-	Nicotiana tabacum	cis-acting element involved in salicylic acid responsiveness
BjuVA07G42390	BjuTH-34	GT-2	TCA-element	CCATCTTTTT	1408	9	-	Nicotiana tabacum	cis-acting element involved in salicylic acid responsiveness
BjuVA07G42390	BjuTH-34	GT-2	ATCT-motif	AATCTAATCC	187	9	-	Pisum sativum	part of a conserved DNA module involved in light responsiveness
BjuVA07G42390	BjuTH-34	GT-2	GT1-motif	GGTTAA	298	6	-	Arabidopsis thaliana	light responsive element
BjuVA07G42390	BjuTH-34	GT-2	GT1-motif	GGTTAA	871	6	-	Arabidopsis thaliana	light responsive element
BjuVA07G42390	BjuTH-34	GT-2	Box 4	ATTAAT	197	6	+	Petroselinum crispum	part of a conserved DNA module involved in light responsiveness
BjuVA07G42390	BjuTH-34	GT-2	Box 4	ATTAAT	365	6	+	Petroselinum crispum	part of a conserved DNA module involved in light responsiveness
BjuVA07G42390	BjuTH-34	GT-2	Box 4	ATTAAT	1548	6	-	Petroselinum crispum	part of a conserved DNA module involved in light responsiveness
BjuVA07G42400	BjuTH-35	GT-2	CGTCA-motif	CGTCA	348	5	+	Hordeum vulgare	cis-acting regulatory element involved in the MeJA-responsiveness
BjuVA07G42400	BjuTH-35	GT-2	CGTCA-motif	CGTCA	909	5	+	Hordeum vulgare	cis-acting regulatory element involved in the MeJA-responsiveness
BjuVA07G42400	BjuTH-35	GT-2	CGTCA-motif	CGTCA	991	5	-	Hordeum vulgare	cis-acting regulatory element involved in the MeJA-responsiveness
BjuVA07G42400	BjuTH-35	GT-2	CGTCA-motif	CGTCA	1079	5	-	Hordeum vulgare	cis-acting regulatory element involved in the MeJA-responsiveness
BjuVA07G42400	BjuTH-35	GT-2	CGTCA-motif	CGTCA	1696	5	-	Hordeum vulgare	cis-acting regulatory element involved in the MeJA-responsiveness
BjuVA07G42400	BjuTH-35	GT-2	TCT-motif	TCTTAC	69	6	-	Arabidopsis thaliana	part of a light responsive element
BjuVA07G42400	BjuTH-35	GT-2	GATA-motif	GATAGGG	1162	7	-	Pisum sativum	part of a light responsive element
BjuVA07G42400	BjuTH-35	GT-2	ATCT-motif	AATCTAATCC	1026	9	-	Pisum sativum	part of a conserved DNA module involved in light responsiveness
BjuVA07G42400	BjuTH-35	GT-2	AE-box	AGAAACAA	640	8	+	Arabidopsis thaliana	part of a module for light response
BjuVA07G42400	BjuTH-35	GT-2	Box 4	ATTAAT	89	6	+	Petroselinum crispum	part of a conserved DNA module involved in light responsiveness
BjuVA07G42400	BjuTH-35	GT-2	Box 4	ATTAAT	282	6	+	Petroselinum crispum	part of a conserved DNA module involved in light responsiveness
BjuVA07G42400	BjuTH-35	GT-2	Box 4	ATTAAT	874	6	+	Petroselinum crispum	part of a conserved DNA module involved in light responsiveness
BjuVA07G42400	BjuTH-35	GT-2	Box 4	ATTAAT	1746	6	-	Petroselinum crispum	part of a conserved DNA module involved in light responsiveness
BjuVA07G42400	BjuTH-35	GT-2	CAT-box	GCCACT	1475	6	-	Arabidopsis thaliana	cis-acting regulatory element related to meristem expression
BjuVA08G01190	BjuTH-36	SIP1	AuxRR-core	GGTCCAT	1123	7	-	Nicotiana tabacum	cis-acting regulatory element involved in auxin responsiveness
BjuVA08G01190	BjuTH-36	SIP1	chs-CMA1a	TTACTTAA	940	8	-	Daucus carota	part of a light responsive element
BjuVA08G01190	BjuTH-36	SIP1	Box 4	ATTAAT	21	6	+	Petroselinum crispum	part of a conserved DNA module involved in light responsiveness
BjuVA08G01190	BjuTH-36	SIP1	Box 4	ATTAAT	123	6	+	Petroselinum crispum	part of a conserved DNA module involved in light responsiveness
BjuVA08G01190	BjuTH-36	SIP1	Box 4	ATTAAT	147	6	+	Petroselinum crispum	part of a conserved DNA module involved in light responsiveness
BjuVA08G01190	BjuTH-36	SIP1	Box 4	ATTAAT	159	6	+	Petroselinum crispum	part of a conserved DNA module involved in light responsiveness
BjuVA08G01190	BjuTH-36	SIP1	Box 4	ATTAAT	171	6	+	Petroselinum crispum	part of a conserved DNA module involved in light responsiveness
BjuVA08G01190	BjuTH-36	SIP1	Box 4	ATTAAT	282	6	+	Petroselinum crispum	part of a conserved DNA module involved in light responsiveness
BjuVA08G01190	BjuTH-36	SIP1	Box 4	ATTAAT	297	6	+	Petroselinum crispum	part of a conserved DNA module involved in light responsiveness
BjuVA08G01190	BjuTH-36	SIP1	Box 4	ATTAAT	999	6	-	Petroselinum crispum	part of a conserved DNA module involved in light responsiveness
BjuVA08G01190	BjuTH-36	SIP1	CGTCA-motif	CGTCA	1991	5	+	Hordeum vulgare	cis-acting regulatory element involved in the MeJA-responsiveness
BjuVA08G01190	BjuTH-36	SIP1	GARE-motif	TCTGTTG	223	7	-	Brassica oleracea	gibberellin-responsive element
BjuVA08G08830	BjuTH-37	GT-2	CGTCA-motif	CGTCA	281	5	+	Hordeum vulgare	cis-acting regulatory element involved in the MeJA-responsiveness
BjuVA08G08830	BjuTH-37	GT-2	TCA-element	CCATCTTTTT	1967	9	-	Nicotiana tabacum	cis-acting element involved in salicylic acid responsiveness
BjuVA08G08830	BjuTH-37	GT-2	GT1-motif	GGTTAA	786	6	+	Arabidopsis thaliana	light responsive element
BjuVA08G08830	BjuTH-37	GT-2	GT1-motif	GGTTAAT	1485	7	-	Avena sativa	light responsive element
BjuVA08G08830	BjuTH-37	GT-2	GT1-motif	GGTTAA	1486	6	-	Arabidopsis thaliana	light responsive element
BjuVA08G08830	BjuTH-37	GT-2	GT1-motif	GGTTAA	1799	6	-	Arabidopsis thaliana	light responsive element
BjuVA08G08830	BjuTH-37	GT-2	chs-CMA1a	TTACTTAA	1515	8	-	Daucus carota	part of a light responsive element
BjuVA08G08830	BjuTH-37	GT-2	MRE	AACCTAA	1801	7	+	Petroselinum crispum	MYB binding site involved in light responsiveness
BjuVA08G08830	BjuTH-37	GT-2	P-box	CCTTTTG	814	7	+	Oryza sativa	gibberellin-responsive element
BjuVA08G08830	BjuTH-37	GT-2	CAT-box	GCCACT	361	6	-	Arabidopsis thaliana	cis-acting regulatory element related to meristem expression
BjuVA08G08830	BjuTH-37	GT-2	Box 4	ATTAAT	1301	6	-	Petroselinum crispum	part of a conserved DNA module involved in light responsiveness
BjuVA08G08830	BjuTH-37	GT-2	Box 4	ATTAAT	1445	6	-	Petroselinum crispum	part of a conserved DNA module involved in light responsiveness
BjuVA08G08830	BjuTH-37	GT-2	Box 4	ATTAAT	1562	6	-	Petroselinum crispum	part of a conserved DNA module involved in light responsiveness
BjuVA08G29400	BjuTH-38	GTγ	Box 4	ATTAAT	1059	6	-	Petroselinum crispum	part of a conserved DNA module involved in light responsiveness
BjuVA08G29400	BjuTH-38	GTγ	Box 4	ATTAAT	1219	6	-	Petroselinum crispum	part of a conserved DNA module involved in light responsiveness
BjuVA08G29400	BjuTH-38	GTγ	Box 4	ATTAAT	1373	6	-	Petroselinum crispum	part of a conserved DNA module involved in light responsiveness
BjuVA08G29400	BjuTH-38	GTγ	Box 4	ATTAAT	1507	6	-	Petroselinum crispum	part of a conserved DNA module involved in light responsiveness
BjuVA08G29400	BjuTH-38	GTγ	GT1-motif	GGTTAA	597	6	-	Arabidopsis thaliana	light responsive element
BjuVA08G29400	BjuTH-38	GTγ	GT1-motif	GGTTAA	977	6	+	Arabidopsis thaliana	light responsive element
BjuVA08G29400	BjuTH-38	GTγ	TCA-element	CCATCTTTTT	1753	10	-	Nicotiana tabacum	cis-acting element involved in salicylic acid responsiveness
BjuVA08G29400	BjuTH-38	GTγ	TGA-element	AACGAC	528	6	-	Brassica oleracea	auxin-responsive element
BjuVA08G29400	BjuTH-38	GTγ	TGA-element	AACGAC	763	6	+	Brassica oleracea	auxin-responsive element
BjuVA09G33400	BjuTH-39	GT-2	TGA-element	AACGAC	715	6	+	Brassica oleracea	auxin-responsive element
BjuVA09G33400	BjuTH-39	GT-2	CGTCA-motif	CGTCA	14	5	-	Hordeum vulgare	cis-acting regulatory element involved in the MeJA-responsiveness
BjuVA09G33400	BjuTH-39	GT-2	CGTCA-motif	CGTCA	96	5	+	Hordeum vulgare	cis-acting regulatory element involved in the MeJA-responsiveness
BjuVA09G33400	BjuTH-39	GT-2	CGTCA-motif	CGTCA	931	5	-	Hordeum vulgare	cis-acting regulatory element involved in the MeJA-responsiveness
BjuVA09G33400	BjuTH-39	GT-2	CGTCA-motif	CGTCA	1157	5	-	Hordeum vulgare	cis-acting regulatory element involved in the MeJA-responsiveness
BjuVA09G33400	BjuTH-39	GT-2	CGTCA-motif	CGTCA	1244	5	-	Hordeum vulgare	cis-acting regulatory element involved in the MeJA-responsiveness
BjuVA09G33400	BjuTH-39	GT-2	TCA-element	TCAGAAGAGG	1991	9	+	Brassica oleracea	cis-acting element involved in salicylic acid responsiveness
BjuVA09G33400	BjuTH-39	GT-2	GARE-motif	TCTGTTG	99	7	-	Brassica oleracea	gibberellin-responsive element
BjuVA09G33400	BjuTH-39	GT-2	TCT-motif	TCTTAC	1470	6	+	Arabidopsis thaliana	part of a light responsive element
BjuVA09G33400	BjuTH-39	GT-2	GATA-motif	AAGATAAGATT	1275	10	-	Arabidopsis thaliana	part of a light responsive element
BjuVA09G33400	BjuTH-39	GT-2	GT1-motif	GGTTAA	941	6	+	Arabidopsis thaliana	light responsive element
BjuVA09G33400	BjuTH-39	GT-2	GT1-motif	GGTTAA	1781	6	-	Arabidopsis thaliana	light responsive element
BjuVA09G33400	BjuTH-39	GT-2	Box 4	ATTAAT	197	6	+	Petroselinum crispum	part of a conserved DNA module involved in light responsiveness
BjuVA09G33400	BjuTH-39	GT-2	Box 4	ATTAAT	812	6	+	Petroselinum crispum	part of a conserved DNA module involved in light responsiveness
BjuVA02G00290	BjuTH-4	GT-1	circadian	CAAAGATATC	1247	9	-	Lycopersicon esculentum	cis-acting regulatory element involved in circadian control
BjuVA02G00290	BjuTH-4	GT-1	circadian	CAAAGATATC	1679	9	-	Lycopersicon esculentum	cis-acting regulatory element involved in circadian control
BjuVA02G00290	BjuTH-4	GT-1	TCA-element	CCATCTTTTT	726	9	-	Nicotiana tabacum	cis-acting element involved in salicylic acid responsiveness
BjuVA02G00290	BjuTH-4	GT-1	CGTCA-motif	CGTCA	784	5	+	Hordeum vulgare	cis-acting regulatory element involved in the MeJA-responsiveness
BjuVA02G00290	BjuTH-4	GT-1	CGTCA-motif	CGTCA	1009	5	+	Hordeum vulgare	cis-acting regulatory element involved in the MeJA-responsiveness
BjuVA02G00290	BjuTH-4	GT-1	CGTCA-motif	CGTCA	1350	5	+	Hordeum vulgare	cis-acting regulatory element involved in the MeJA-responsiveness
BjuVA02G00290	BjuTH-4	GT-1	CGTCA-motif	CGTCA	1976	5	+	Hordeum vulgare	cis-acting regulatory element involved in the MeJA-responsiveness
BjuVA02G00290	BjuTH-4	GT-1	I-box	TGATAATGT	1368	9	-	Solanum tuberosum	part of a light responsive element
BjuVA02G00290	BjuTH-4	GT-1	AE-box	AGAAACAA	1354	8	+	Arabidopsis thaliana	part of a module for light response
BjuVA02G00290	BjuTH-4	GT-1	Box 4	ATTAAT	872	6	+	Petroselinum crispum	part of a conserved DNA module involved in light responsiveness
BjuVA02G00290	BjuTH-4	GT-1	Box 4	ATTAAT	925	6	+	Petroselinum crispum	part of a conserved DNA module involved in light responsiveness
BjuVA02G00290	BjuTH-4	GT-1	Box 4	ATTAAT	1870	6	-	Petroselinum crispum	part of a conserved DNA module involved in light responsiveness
BjuVA02G00290	BjuTH-4	GT-1	GATA-motif	AAGATAAGATT	1478	10	+	Arabidopsis thaliana	part of a light responsive element
BjuVA02G00290	BjuTH-4	GT-1	GATA-motif	AAGATAAGATT	1521	10	-	Arabidopsis thaliana	part of a light responsive element
BjuVA02G00290	BjuTH-4	GT-1	TCT-motif	TCTTAC	1962	6	+	Arabidopsis thaliana	part of a light responsive element
BjuVA02G00290	BjuTH-4	GT-1	AuxRR-core	GGTCCAT	1361	7	-	Nicotiana tabacum	cis-acting regulatory element involved in auxin responsiveness
BjuVA02G00290	BjuTH-4	GT-1	GT1-motif	GGTTAA	1663	6	-	Arabidopsis thaliana	light responsive element
BjuVA09G35100	BjuTH-40	SH4	GATA-motif	GATAGGA	760	7	-	Arabidopsis thaliana	part of a light responsive element
BjuVA09G35100	BjuTH-40	SH4	MRE	AACCTAA	427	7	+	Petroselinum crispum	MYB binding site involved in light responsiveness
BjuVA09G35100	BjuTH-40	SH4	P-box	CCTTTTG	1224	7	+	Oryza sativa	gibberellin-responsive element
BjuVA09G35100	BjuTH-40	SH4	P-box	CCTTTTG	1494	7	-	Oryza sativa	gibberellin-responsive element
BjuVA09G35100	BjuTH-40	SH4	AE-box	AGAAACAA	1489	8	+	Arabidopsis thaliana	part of a module for light response
BjuVA09G35100	BjuTH-40	SH4	Box 4	ATTAAT	1355	6	-	Petroselinum crispum	part of a conserved DNA module involved in light responsiveness
BjuVA09G35100	BjuTH-40	SH4	TGA-element	AACGAC	338	6	-	Brassica oleracea	auxin-responsive element
BjuVA09G35100	BjuTH-40	SH4	TGA-element	AACGAC	432	6	+	Brassica oleracea	auxin-responsive element
BjuVA09G35100	BjuTH-40	SH4	TCA-element	CCATCTTTTT	16	9	-	Nicotiana tabacum	cis-acting element involved in salicylic acid responsiveness
BjuVA09G35100	BjuTH-40	SH4	circadian	CAAAGATATC	1034	9	+	Lycopersicon esculentum	cis-acting regulatory element involved in circadian control
BjuVA09G46160	BjuTH-41	SIP1	TCA-element	TCAGAAGAGG	1761	9	+	Brassica oleracea	cis-acting element involved in salicylic acid responsiveness
BjuVA09G46160	BjuTH-41	SIP1	CGTCA-motif	CGTCA	291	5	-	Hordeum vulgare	cis-acting regulatory element involved in the MeJA-responsiveness
BjuVA09G46160	BjuTH-41	SIP1	AE-box	AGAAACTT	1748	8	+	Arabidopsis thaliana	part of a module for light response
BjuVA09G46160	BjuTH-41	SIP1	AE-box	AGAAACAA	1907	8	+	Arabidopsis thaliana	part of a module for light response
BjuVA09G46160	BjuTH-41	SIP1	GT1-motif	GGTTAA	1368	6	-	Arabidopsis thaliana	light responsive element
BjuVA09G46160	BjuTH-41	SIP1	TCT-motif	TCTTAC	570	6	+	Arabidopsis thaliana	part of a light responsive element
BjuVA09G46160	BjuTH-41	SIP1	TCT-motif	TCTTAC	782	6	-	Arabidopsis thaliana	part of a light responsive element
BjuVA09G46160	BjuTH-41	SIP1	TCT-motif	TCTTAC	1006	6	+	Arabidopsis thaliana	part of a light responsive element
BjuVA09G46160	BjuTH-41	SIP1	TCT-motif	TCTTAC	1760	6	-	Arabidopsis thaliana	part of a light responsive element
BjuVA09G46160	BjuTH-41	SIP1	P-box	CCTTTTG	104	7	+	Oryza sativa	gibberellin-responsive element
BjuVA09G46160	BjuTH-41	SIP1	P-box	CCTTTTG	1893	7	+	Oryza sativa	gibberellin-responsive element
BjuVA09G49830	BjuTH-42	SIP1	Box 4	ATTAAT	1741	6	-	Petroselinum crispum	part of a conserved DNA module involved in light responsiveness
BjuVA09G49830	BjuTH-42	SIP1	AE-box	AGAAACTT	1821	8	-	Arabidopsis thaliana	part of a module for light response
BjuVA09G49830	BjuTH-42	SIP1	P-box	CCTTTTG	1406	7	+	Oryza sativa	gibberellin-responsive element
BjuVA09G49830	BjuTH-42	SIP1	GATA-motif	GATAGGG	59	7	-	Pisum sativum	part of a light responsive element
BjuVA09G49830	BjuTH-42	SIP1	GARE-motif	TCTGTTG	418	7	-	Brassica oleracea	gibberellin-responsive element
BjuVA09G49830	BjuTH-42	SIP1	circadian	CAAAGATATC	591	9	+	Lycopersicon esculentum	cis-acting regulatory element involved in circadian control
BjuVA09G49830	BjuTH-42	SIP1	CGTCA-motif	CGTCA	399	5	+	Hordeum vulgare	cis-acting regulatory element involved in the MeJA-responsiveness
BjuVA09G62870	BjuTH-43	GT-1	CGTCA-motif	CGTCA	1543	5	+	Hordeum vulgare	cis-acting regulatory element involved in the MeJA-responsiveness
BjuVA09G62870	BjuTH-43	GT-1	CGTCA-motif	CGTCA	1682	5	-	Hordeum vulgare	cis-acting regulatory element involved in the MeJA-responsiveness
BjuVA09G62870	BjuTH-43	GT-1	MRE	AACCTAA	253	7	+	Petroselinum crispum	MYB binding site involved in light responsiveness
BjuVA09G62870	BjuTH-43	GT-1	ATCT-motif	AATCTAATCC	1003	9	-	Pisum sativum	part of a conserved DNA module involved in light responsiveness
BjuVA09G62870	BjuTH-43	GT-1	circadian	CAAAGATATC	1103	9	-	Lycopersicon esculentum	cis-acting regulatory element involved in circadian control
BjuVA10G31250	BjuTH-44	SIP1	GARE-motif	TCTGTTG	274	7	-	Brassica oleracea	gibberellin-responsive element
BjuVA10G31250	BjuTH-44	SIP1	TGA-element	AACGAC	334	6	+	Brassica oleracea	auxin-responsive element
BjuVA10G31250	BjuTH-44	SIP1	CGTCA-motif	CGTCA	536	5	-	Hordeum vulgare	cis-acting regulatory element involved in the MeJA-responsiveness
BjuVA10G31250	BjuTH-44	SIP1	CGTCA-motif	CGTCA	1887	5	-	Hordeum vulgare	cis-acting regulatory element involved in the MeJA-responsiveness
BjuVA10G31250	BjuTH-44	SIP1	CGTCA-motif	CGTCA	1890	5	+	Hordeum vulgare	cis-acting regulatory element involved in the MeJA-responsiveness
BjuVA10G31250	BjuTH-44	SIP1	AE-box	AGAAACTT	1340	8	-	Arabidopsis thaliana	part of a module for light response
BjuVA10G31250	BjuTH-44	SIP1	AE-box	AGAAACAA	1961	8	-	Arabidopsis thaliana	part of a module for light response
BjuVA10G31250	BjuTH-44	SIP1	MRE	AACCTAA	477	7	+	Petroselinum crispum	MYB binding site involved in light responsiveness
BjuVA10G31250	BjuTH-44	SIP1	ATCT-motif	AATCTAATCC	1231	9	+	Pisum sativum	part of a conserved DNA module involved in light responsiveness
BjuVA10G31250	BjuTH-44	SIP1	ATCT-motif	AATCTAATCC	1405	9	-	Pisum sativum	part of a conserved DNA module involved in light responsiveness
BjuVA10G31250	BjuTH-44	SIP1	GT1-motif	GGTTAA	1216	6	+	Arabidopsis thaliana	light responsive element
BjuVA10G31250	BjuTH-44	SIP1	TCT-motif	TCTTAC	382	6	+	Arabidopsis thaliana	part of a light responsive element
BjuVA10G31250	BjuTH-44	SIP1	TCCC-motif	TCTCCCT	1416	7	-	Spinacia oleracea	part of a light responsive element
BjuVA10G32940	BjuTH-45	GT-2	Box 4	ATTAAT	504	6	+	Petroselinum crispum	part of a conserved DNA module involved in light responsiveness
BjuVA10G32940	BjuTH-45	GT-2	AE-box	AGAAACAA	347	8	-	Arabidopsis thaliana	part of a module for light response
BjuVA10G32940	BjuTH-45	GT-2	P-box	CCTTTTG	220	7	-	Oryza sativa	gibberellin-responsive element
BjuVA10G32940	BjuTH-45	GT-2	GATA-motif	GATAGGA	117	7	-	Arabidopsis thaliana	part of a light responsive element
BjuVA10G32940	BjuTH-45	GT-2	GATA-motif	AAGATAAGATT	1115	10	-	Arabidopsis thaliana	part of a light responsive element
BjuVA10G32940	BjuTH-45	GT-2	GT1-motif	GGTTAA	751	6	+	Arabidopsis thaliana	light responsive element
BjuVA10G32940	BjuTH-45	GT-2	GT1-motif	GGTTAA	781	6	+	Arabidopsis thaliana	light responsive element
BjuVB01G09580	BjuTH-46	SH4	Box 4	ATTAAT	700	6	+	Petroselinum crispum	part of a conserved DNA module involved in light responsiveness
BjuVB01G09580	BjuTH-46	SH4	Box 4	ATTAAT	1382	6	-	Petroselinum crispum	part of a conserved DNA module involved in light responsiveness
BjuVB01G09580	BjuTH-46	SH4	Box 4	ATTAAT	1729	6	-	Petroselinum crispum	part of a conserved DNA module involved in light responsiveness
BjuVB01G09580	BjuTH-46	SH4	ATCT-motif	AATCTAATCC	984	9	+	Pisum sativum	part of a conserved DNA module involved in light responsiveness
BjuVB01G09580	BjuTH-46	SH4	GT1-motif	GGTTAA	1907	6	+	Arabidopsis thaliana	light responsive element
BjuVB01G09580	BjuTH-46	SH4	TCA-element	CCATCTTTTT	1408	9	-	Nicotiana tabacum	cis-acting element involved in salicylic acid responsiveness
BjuVB01G28450	BjuTH-47	SIP1	GT1-motif	GGTTAAT	751	7	-	Avena sativa	light responsive element
BjuVB01G28450	BjuTH-47	SIP1	GT1-motif	GGTTAA	752	6	-	Arabidopsis thaliana	light responsive element
BjuVB01G28450	BjuTH-47	SIP1	GT1-motif	GGTTAA	846	6	+	Arabidopsis thaliana	light responsive element
BjuVB01G28450	BjuTH-47	SIP1	TCT-motif	TCTTAC	302	6	-	Arabidopsis thaliana	part of a light responsive element
BjuVB01G28450	BjuTH-47	SIP1	TCT-motif	TCTTAC	1246	6	+	Arabidopsis thaliana	part of a light responsive element
BjuVB01G28450	BjuTH-47	SIP1	TCT-motif	TCTTAC	1373	6	-	Arabidopsis thaliana	part of a light responsive element
BjuVB01G28450	BjuTH-47	SIP1	AuxRR-core	GGTCCAT	1730	7	+	Nicotiana tabacum	cis-acting regulatory element involved in auxin responsiveness
BjuVB01G28450	BjuTH-47	SIP1	ATCT-motif	AATCTAATCC	1136	9	-	Pisum sativum	part of a conserved DNA module involved in light responsiveness
BjuVB01G28450	BjuTH-47	SIP1	Box 4	ATTAAT	9	6	+	Petroselinum crispum	part of a conserved DNA module involved in light responsiveness
BjuVB01G28450	BjuTH-47	SIP1	Box 4	ATTAAT	55	6	+	Petroselinum crispum	part of a conserved DNA module involved in light responsiveness
BjuVB01G28450	BjuTH-47	SIP1	Box 4	ATTAAT	563	6	+	Petroselinum crispum	part of a conserved DNA module involved in light responsiveness
BjuVB01G28450	BjuTH-47	SIP1	Box 4	ATTAAT	567	6	+	Petroselinum crispum	part of a conserved DNA module involved in light responsiveness
BjuVB01G28450	BjuTH-47	SIP1	Box 4	ATTAAT	798	6	+	Petroselinum crispum	part of a conserved DNA module involved in light responsiveness
BjuVB01G28450	BjuTH-47	SIP1	Box 4	ATTAAT	943	6	+	Petroselinum crispum	part of a conserved DNA module involved in light responsiveness
BjuVB01G28450	BjuTH-47	SIP1	Box 4	ATTAAT	1350	6	-	Petroselinum crispum	part of a conserved DNA module involved in light responsiveness
BjuVB01G28450	BjuTH-47	SIP1	CGTCA-motif	CGTCA	884	5	-	Hordeum vulgare	cis-acting regulatory element involved in the MeJA-responsiveness
BjuVB01G28450	BjuTH-47	SIP1	CGTCA-motif	CGTCA	1897	5	+	Hordeum vulgare	cis-acting regulatory element involved in the MeJA-responsiveness
BjuVB01G28450	BjuTH-47	SIP1	circadian	CAAAGATATC	1748	9	-	Lycopersicon esculentum	cis-acting regulatory element involved in circadian control
BjuVB01G43090	BjuTH-48	SIP1	Box 4	ATTAAT	196	6	+	Petroselinum crispum	part of a conserved DNA module involved in light responsiveness
BjuVB01G43090	BjuTH-48	SIP1	Box 4	ATTAAT	583	6	+	Petroselinum crispum	part of a conserved DNA module involved in light responsiveness
BjuVB01G43090	BjuTH-48	SIP1	Box 4	ATTAAT	1538	6	-	Petroselinum crispum	part of a conserved DNA module involved in light responsiveness
BjuVB01G43090	BjuTH-48	SIP1	Box 4	ATTAAT	1692	6	-	Petroselinum crispum	part of a conserved DNA module involved in light responsiveness
BjuVB01G43090	BjuTH-48	SIP1	Box 4	ATTAAT	1747	6	-	Petroselinum crispum	part of a conserved DNA module involved in light responsiveness
BjuVB01G43090	BjuTH-48	SIP1	Box 4	ATTAAT	1829	6	-	Petroselinum crispum	part of a conserved DNA module involved in light responsiveness
BjuVB01G43090	BjuTH-48	SIP1	CAT-box	GCCACT	188	6	-	Arabidopsis thaliana	cis-acting regulatory element related to meristem expression
BjuVB01G43090	BjuTH-48	SIP1	TCT-motif	TCTTAC	298	6	+	Arabidopsis thaliana	part of a light responsive element
BjuVB01G43090	BjuTH-48	SIP1	TCT-motif	TCTTAC	1204	6	+	Arabidopsis thaliana	part of a light responsive element
BjuVB01G43090	BjuTH-48	SIP1	GT1-motif	GGTTAA	1472	6	+	Arabidopsis thaliana	light responsive element
BjuVB01G43090	BjuTH-48	SIP1	P-box	CCTTTTG	216	7	-	Oryza sativa	gibberellin-responsive element
BjuVB01G43090	BjuTH-48	SIP1	ATCT-motif	AATCTAATCC	1359	9	+	Pisum sativum	part of a conserved DNA module involved in light responsiveness
BjuVB01G43090	BjuTH-48	SIP1	circadian	CAAAGATATC	466	9	+	Lycopersicon esculentum	cis-acting regulatory element involved in circadian control
BjuVB01G43090	BjuTH-48	SIP1	TCA-element	CCATCTTTTT	502	9	-	Nicotiana tabacum	cis-acting element involved in salicylic acid responsiveness
BjuVB01G43090	BjuTH-48	SIP1	I-box	cCATATCCAAT	1336	10	-	Flaveria trinervia	part of a light responsive element
BjuVB01G43990	BjuTH-49	GTγ	TCA-element	CCATCTTTTT	1632	9	-	Nicotiana tabacum	cis-acting element involved in salicylic acid responsiveness
BjuVB01G43990	BjuTH-49	GTγ	CGTCA-motif	CGTCA	197	5	+	Hordeum vulgare	cis-acting regulatory element involved in the MeJA-responsiveness
BjuVB01G43990	BjuTH-49	GTγ	CGTCA-motif	CGTCA	232	5	-	Hordeum vulgare	cis-acting regulatory element involved in the MeJA-responsiveness
BjuVB01G43990	BjuTH-49	GTγ	CGTCA-motif	CGTCA	1983	5	-	Hordeum vulgare	cis-acting regulatory element involved in the MeJA-responsiveness
BjuVB02G06230	BjuTH-51	GT-1	CGTCA-motif	CGTCA	1387	5	-	Hordeum vulgare	cis-acting regulatory element involved in the MeJA-responsiveness
BjuVB02G06230	BjuTH-51	GT-1	CGTCA-motif	CGTCA	1537	5	+	Hordeum vulgare	cis-acting regulatory element involved in the MeJA-responsiveness
BjuVB02G06230	BjuTH-51	GT-1	TCA-element	TCAGAAGAGG	1295	9	-	Brassica oleracea	cis-acting element involved in salicylic acid responsiveness
BjuVB02G06230	BjuTH-51	GT-1	TCA-element	CCATCTTTTT	1821	9	-	Nicotiana tabacum	cis-acting element involved in salicylic acid responsiveness
BjuVB02G06230	BjuTH-51	GT-1	ATCT-motif	AATCTAATCC	1829	9	-	Pisum sativum	part of a conserved DNA module involved in light responsiveness
BjuVB02G06230	BjuTH-51	GT-1	GATA-motif	GATAGGG	286	7	-	Pisum sativum	part of a light responsive element
BjuVB02G06230	BjuTH-51	GT-1	GT1-motif	GGTTAA	485	6	+	Arabidopsis thaliana	light responsive element
BjuVB02G06230	BjuTH-51	GT-1	Box 4	ATTAAT	600	6	+	Petroselinum crispum	part of a conserved DNA module involved in light responsiveness
BjuVB02G06230	BjuTH-51	GT-1	Box 4	ATTAAT	1045	6	-	Petroselinum crispum	part of a conserved DNA module involved in light responsiveness
BjuVB02G06230	BjuTH-51	GT-1	Box 4	ATTAAT	1225	6	-	Petroselinum crispum	part of a conserved DNA module involved in light responsiveness
BjuVB02G06230	BjuTH-51	GT-1	Box 4	ATTAAT	1423	6	-	Petroselinum crispum	part of a conserved DNA module involved in light responsiveness
BjuVB02G06230	BjuTH-51	GT-1	Box 4	ATTAAT	1495	6	-	Petroselinum crispum	part of a conserved DNA module involved in light responsiveness
BjuVB02G06230	BjuTH-51	GT-1	Box 4	ATTAAT	1551	6	-	Petroselinum crispum	part of a conserved DNA module involved in light responsiveness
BjuVB02G06230	BjuTH-51	GT-1	Box 4	ATTAAT	1939	6	-	Petroselinum crispum	part of a conserved DNA module involved in light responsiveness
BjuVB02G43070	BjuTH-52	SIP1	CGTCA-motif	CGTCA	47	5	+	Hordeum vulgare	cis-acting regulatory element involved in the MeJA-responsiveness
BjuVB02G43070	BjuTH-52	SIP1	CGTCA-motif	CGTCA	1962	5	-	Hordeum vulgare	cis-acting regulatory element involved in the MeJA-responsiveness
BjuVB02G43070	BjuTH-52	SIP1	CGTCA-motif	CGTCA	1965	5	+	Hordeum vulgare	cis-acting regulatory element involved in the MeJA-responsiveness
BjuVB02G43070	BjuTH-52	SIP1	TCA-element	TCAGAAGAGG	597	9	+	Brassica oleracea	cis-acting element involved in salicylic acid responsiveness
BjuVB02G43070	BjuTH-52	SIP1	GARE-motif	TCTGTTG	65	7	-	Brassica oleracea	gibberellin-responsive element
BjuVB02G43070	BjuTH-52	SIP1	GARE-motif	TCTGTTG	951	7	-	Brassica oleracea	gibberellin-responsive element
BjuVB02G43070	BjuTH-52	SIP1	TCT-motif	TCTTAC	174	6	+	Arabidopsis thaliana	part of a light responsive element
BjuVB02G43070	BjuTH-52	SIP1	MRE	AACCTAA	269	7	+	Petroselinum crispum	MYB binding site involved in light responsiveness
BjuVB02G43070	BjuTH-52	SIP1	AE-box	AGAAACTT	1517	8	+	Arabidopsis thaliana	part of a module for light response
BjuVB02G44620	BjuTH-53	GT-2	I-box	AGATAAGG	33	8	+	Triticum aestivum	part of a light responsive element
BjuVB02G44620	BjuTH-53	GT-2	GARE-motif	TCTGTTG	1160	7	-	Brassica oleracea	gibberellin-responsive element
BjuVB02G44620	BjuTH-53	GT-2	P-box	CCTTTTG	1276	7	-	Oryza sativa	gibberellin-responsive element
BjuVB02G44620	BjuTH-53	GT-2	GT1-motif	GGTTAA	670	6	+	Arabidopsis thaliana	light responsive element
BjuVB02G44620	BjuTH-53	GT-2	GT1-motif	GGTTAA	702	6	+	Arabidopsis thaliana	light responsive element
BjuVB02G44620	BjuTH-53	GT-2	GATA-motif	GATAGGA	155	7	-	Arabidopsis thaliana	part of a light responsive element
BjuVB02G44620	BjuTH-53	GT-2	GATA-motif	AAGATAAGATT	1037	10	-	Arabidopsis thaliana	part of a light responsive element
BjuVB02G44620	BjuTH-53	GT-2	TCCC-motif	TCTCCCT	1785	7	+	Spinacia oleracea	part of a light responsive element
BjuVB02G44620	BjuTH-53	GT-2	Box 4	ATTAAT	320	6	+	Petroselinum crispum	part of a conserved DNA module involved in light responsiveness
BjuVB02G44620	BjuTH-53	GT-2	Box 4	ATTAAT	527	6	+	Petroselinum crispum	part of a conserved DNA module involved in light responsiveness
BjuVB02G44620	BjuTH-53	GT-2	AE-box	AGAAACAA	376	8	-	Arabidopsis thaliana	part of a module for light response
BjuVB02G44620	BjuTH-53	GT-2	AE-box	AGAAACTT	1523	8	-	Arabidopsis thaliana	part of a module for light response
BjuVB02G45930	BjuTH-54	GT-1	GARE-motif	TCTGTTG	1001	7	+	Brassica oleracea	gibberellin-responsive element
BjuVB02G45930	BjuTH-54	GT-1	circadian	CAAAGATATC	1487	9	+	Lycopersicon esculentum	cis-acting regulatory element involved in circadian control
BjuVB02G45930	BjuTH-54	GT-1	CGTCA-motif	CGTCA	854	5	+	Hordeum vulgare	cis-acting regulatory element involved in the MeJA-responsiveness
BjuVB02G45930	BjuTH-54	GT-1	CGTCA-motif	CGTCA	1455	5	-	Hordeum vulgare	cis-acting regulatory element involved in the MeJA-responsiveness
BjuVB02G45930	BjuTH-54	GT-1	CGTCA-motif	CGTCA	1891	5	-	Hordeum vulgare	cis-acting regulatory element involved in the MeJA-responsiveness
BjuVB02G45930	BjuTH-54	GT-1	Box 4	ATTAAT	1210	6	-	Petroselinum crispum	part of a conserved DNA module involved in light responsiveness
BjuVB02G45930	BjuTH-54	GT-1	Box 4	ATTAAT	1222	6	-	Petroselinum crispum	part of a conserved DNA module involved in light responsiveness
BjuVB02G45930	BjuTH-54	GT-1	Box 4	ATTAAT	1475	6	-	Petroselinum crispum	part of a conserved DNA module involved in light responsiveness
BjuVB02G45930	BjuTH-54	GT-1	Box 4	ATTAAT	1547	6	-	Petroselinum crispum	part of a conserved DNA module involved in light responsiveness
BjuVB02G45930	BjuTH-54	GT-1	Box 4	ATTAAT	1928	6	-	Petroselinum crispum	part of a conserved DNA module involved in light responsiveness
BjuVB02G45930	BjuTH-54	GT-1	AuxRR-core	GGTCCAT	598	7	+	Nicotiana tabacum	cis-acting regulatory element involved in auxin responsiveness
BjuVB02G45930	BjuTH-54	GT-1	TCCC-motif	TCTCCCT	1949	7	+	Spinacia oleracea	part of a light responsive element
BjuVB02G45930	BjuTH-54	GT-1	GATA-motif	AAGATAAGATT	1838	10	-	Arabidopsis thaliana	part of a light responsive element
BjuVB02G50620	BjuTH-55	GT-2	P-box	CCTTTTG	1703	7	-	Oryza sativa	gibberellin-responsive element
BjuVB02G50620	BjuTH-55	GT-2	MRE	AACCTAA	818	7	+	Petroselinum crispum	MYB binding site involved in light responsiveness
BjuVB02G50620	BjuTH-55	GT-2	MRE	AACCTAA	1114	7	+	Petroselinum crispum	MYB binding site involved in light responsiveness
BjuVB02G50620	BjuTH-55	GT-2	TCCC-motif	TCTCCCT	877	7	+	Spinacia oleracea	part of a light responsive element
BjuVB02G50620	BjuTH-55	GT-2	GT1-motif	GGTTAA	1156	6	+	Arabidopsis thaliana	light responsive element
BjuVB02G50620	BjuTH-55	GT-2	GT1-motif	GGTTAAT	1206	7	+	Avena sativa	light responsive element
BjuVB02G50620	BjuTH-55	GT-2	CGTCA-motif	CGTCA	531	5	+	Hordeum vulgare	cis-acting regulatory element involved in the MeJA-responsiveness
BjuVB02G50620	BjuTH-55	GT-2	TGA-element	AACGAC	1845	6	+	Brassica oleracea	auxin-responsive element
BjuVB02G65910	BjuTH-56	GT-2	CGTCA-motif	CGTCA	826	5	-	Hordeum vulgare	cis-acting regulatory element involved in the MeJA-responsiveness
BjuVB02G65910	BjuTH-56	GT-2	CGTCA-motif	CGTCA	1621	5	+	Hordeum vulgare	cis-acting regulatory element involved in the MeJA-responsiveness
BjuVB02G65910	BjuTH-56	GT-2	I-box	GTATAAGGCC	1967	9	-	Larix laricina	part of a light responsive element
BjuVB02G65910	BjuTH-56	GT-2	TCA-element	CCATCTTTTT	1923	9	-	Nicotiana tabacum	cis-acting element involved in salicylic acid responsiveness
BjuVB02G65910	BjuTH-56	GT-2	circadian	CAAAGATATC	1648	9	+	Lycopersicon esculentum	cis-acting regulatory element involved in circadian control
BjuVB02G65910	BjuTH-56	GT-2	GT1-motif	GGTTAAT	1241	7	+	Avena sativa	light responsive element
BjuVB02G65910	BjuTH-56	GT-2	chs-CMA1a	TTACTTAA	210	8	+	Daucus carota	part of a light responsive element
BjuVB02G65910	BjuTH-56	GT-2	chs-CMA1a	TTACTTAA	838	8	-	Daucus carota	part of a light responsive element
BjuVB02G65910	BjuTH-56	GT-2	TCT-motif	TCTTAC	1252	6	+	Arabidopsis thaliana	part of a light responsive element
BjuVB02G65910	BjuTH-56	GT-2	MRE	AACCTAA	1933	7	-	Petroselinum crispum	MYB binding site involved in light responsiveness
BjuVB02G65910	BjuTH-56	GT-2	AE-box	AGAAACAA	1086	8	-	Arabidopsis thaliana	part of a module for light response
BjuVB02G65910	BjuTH-56	GT-2	Box 4	ATTAAT	1231	6	-	Petroselinum crispum	part of a conserved DNA module involved in light responsiveness
BjuVB02G65910	BjuTH-56	GT-2	Box 4	ATTAAT	1284	6	-	Petroselinum crispum	part of a conserved DNA module involved in light responsiveness
BjuVB02G65910	BjuTH-56	GT-2	Box 4	ATTAAT	1460	6	-	Petroselinum crispum	part of a conserved DNA module involved in light responsiveness
BjuVB02G65910	BjuTH-56	GT-2	Box 4	ATTAAT	1585	6	-	Petroselinum crispum	part of a conserved DNA module involved in light responsiveness
BjuVB03G08680	BjuTH-57	GTγ	Box 4	ATTAAT	485	6	+	Petroselinum crispum	part of a conserved DNA module involved in light responsiveness
BjuVB03G08680	BjuTH-57	GTγ	Box 4	ATTAAT	820	6	+	Petroselinum crispum	part of a conserved DNA module involved in light responsiveness
BjuVB03G08680	BjuTH-57	GTγ	Box 4	ATTAAT	865	6	+	Petroselinum crispum	part of a conserved DNA module involved in light responsiveness
BjuVB03G08680	BjuTH-57	GTγ	Box 4	ATTAAT	878	6	+	Petroselinum crispum	part of a conserved DNA module involved in light responsiveness
BjuVB03G08680	BjuTH-57	GTγ	GT1-motif	GGTTAA	435	6	+	Arabidopsis thaliana	light responsive element
BjuVB03G08680	BjuTH-57	GTγ	GT1-motif	GGTTAAT	527	7	+	Avena sativa	light responsive element
BjuVB03G08680	BjuTH-57	GTγ	GT1-motif	GGTTAA	1376	6	+	Arabidopsis thaliana	light responsive element
BjuVB03G08680	BjuTH-57	GTγ	P-box	CCTTTTG	253	7	-	Oryza sativa	gibberellin-responsive element
BjuVB03G08680	BjuTH-57	GTγ	MRE	AACCTAA	432	7	-	Petroselinum crispum	MYB binding site involved in light responsiveness
BjuVB03G08680	BjuTH-57	GTγ	MRE	AACCTAA	1345	7	-	Petroselinum crispum	MYB binding site involved in light responsiveness
BjuVB03G08680	BjuTH-57	GTγ	TCA-element	CCATCTTTTT	1397	9	+	Nicotiana tabacum	cis-acting element involved in salicylic acid responsiveness
BjuVB03G08680	BjuTH-57	GTγ	CGTCA-motif	CGTCA	1571	5	+	Hordeum vulgare	cis-acting regulatory element involved in the MeJA-responsiveness
BjuVB03G08680	BjuTH-57	GTγ	TGA-element	AACGAC	337	6	-	Brassica oleracea	auxin-responsive element
BjuVB03G22310	BjuTH-58	GTγ	CGTCA-motif	CGTCA	1933	5	-	Hordeum vulgare	cis-acting regulatory element involved in the MeJA-responsiveness
BjuVB03G22310	BjuTH-58	GTγ	AE-box	AGAAACAA	163	8	+	Arabidopsis thaliana	part of a module for light response
BjuVB03G22310	BjuTH-58	GTγ	Box 4	ATTAAT	879	6	+	Petroselinum crispum	part of a conserved DNA module involved in light responsiveness
BjuVB03G22310	BjuTH-58	GTγ	Box 4	ATTAAT	1455	6	-	Petroselinum crispum	part of a conserved DNA module involved in light responsiveness
BjuVB03G22310	BjuTH-58	GTγ	Box 4	ATTAAT	1845	6	-	Petroselinum crispum	part of a conserved DNA module involved in light responsiveness
BjuVB03G22310	BjuTH-58	GTγ	ATCT-motif	AATCTAATCC	1092	9	+	Pisum sativum	part of a conserved DNA module involved in light responsiveness
BjuVB03G22310	BjuTH-58	GTγ	P-box	CCTTTTG	1631	7	+	Oryza sativa	gibberellin-responsive element
BjuVB03G24200	BjuTH-59	SH4	CGTCA-motif	CGTCA	895	5	+	Hordeum vulgare	cis-acting regulatory element involved in the MeJA-responsiveness
BjuVB03G24200	BjuTH-59	SH4	TCA-element	CCATCTTTTT	1354	9	-	Nicotiana tabacum	cis-acting element involved in salicylic acid responsiveness
BjuVB03G24200	BjuTH-59	SH4	GT1-motif	GGTTAAT	1185	7	-	Avena sativa	light responsive element
BjuVB03G24200	BjuTH-59	SH4	GT1-motif	GGTTAA	1186	6	-	Arabidopsis thaliana	light responsive element
BjuVB03G24200	BjuTH-59	SH4	MRE	AACCTAA	903	7	-	Petroselinum crispum	MYB binding site involved in light responsiveness
BjuVB03G24200	BjuTH-59	SH4	MRE	AACCTAA	993	7	-	Petroselinum crispum	MYB binding site involved in light responsiveness
BjuVB03G24200	BjuTH-59	SH4	AE-box	AGAAACAA	230	8	+	Arabidopsis thaliana	part of a module for light response
[truncated: 3,194 more rows]

## Sheet: Table S7
Supplementary Table S7. Cis-acting elements information of TH promoter in different clades
Cis-acting elements	GT-1	GT-2	GTγ	SH4	SIP1	Total
light responsive element	69	141	41	54	137	442
drought-inducibility	39	37	22	17	53	168
low-temperature responsiveness	45	55	23	22	75	220
anaerobic induction	60	124	36	44	123	387
MeJA-responsiveness	58	91	37	32	128	346
abscisic acid responsiveness	48	115	34	37	119	353
salicylic acid responsiveness	27	70	9	19	67	192
auxin-responsive element	20	41	8	27	56	152
gibberellin-responsive element	18	69	14	24	74	199
ethylene responsive elements	55	106	32	40	84	317
circadian control	19	42	10	14	34	119
meristem expression	10	46	15	11	30	112

## Sheet: Table S8
Supplementary Table S8. The Ka/Ks ratios of paralogous TH genes in A. thaliana, B. carinate, B. juncea, B. napus, B. nigra, B. oleracea, B. rapa, respectively.
Gene1 ID	Gene1 Name	Subfamily	Gene2 ID	Gene2 Name	Subfamily	Ka	Ks	Ka/Ks	EffectiveLen	AverageS-sites	AverageN-sites	cN	cS	pN	pS
AT1G13450	AtTH-1	GT-1	AT3G25990	AtTH-20	GT-1	0.134354	0.871916	0.15409	1089	242.167	846.833	104.167	124.833	0.123007	0.515485
AT1G21200	AtTH-2	GTγ	AT1G76870	AtTH-6	GTγ	0.2104	0.712072	0.295476	1137	225.833	911.167	167.167	103.833	0.183464	0.459779
AT1G31310	AtTH-3	SH4	AT2G35640	AtTH-10	SH4	0.212217	1.21234	0.175048	981	222.667	758.333	140.167	133.833	0.184835	0.601048
AT1G54060	AtTH-5	SIP1	AT3G14180	AtTH-17	SH4	0.341411	3.21024	0.106351	1041	228.833	812.167	222.75	169.25	0.274266	0.739621
AT3G10000	AtTH-13	GT-2	AT5G03680	AtTH-25	GT-2	0.220139	0.9213	0.238944	1374	279.333	1094.67	208.833	148.167	0.190773	0.53043
AT3G11100	AtTH-16	SIP1	AT5G05550	AtTH-26	SIP1	0.131267	0.984256	0.133367	723	154.167	568.833	68.5	84.5	0.120422	0.548108
BcaB01g03713	BcaTH-4	GT-1	BcaB02g09213	BcaTH-16	GT-1	0.0696521	0.310895	0.224038	870	170.917	699.083	46.5	43.5	0.0665157	0.25451
BcaB01g03713	BcaTH-4	GT-1	BcaC01g05554	BcaTH-48	GT-1	0.0537455	0.20198	0.266094	876	172.25	703.75	36.5	30.5	0.051865	0.177068
BcaB01g03713	BcaTH-4	GT-1	BcaC02g11965	BcaTH-52	GT-1	0.0704615	0.249789	0.282083	870	168.667	701.333	47.1667	35.8333	0.0672529	0.212451
BcaB01g05794	BcaTH-5	GT-2	BcaB05g21819	BcaTH-29	GT-2	0.070339	0.305085	0.230555	1683	348.75	1334.25	89.5833	87.4167	0.0671413	0.250657
BcaB01g05794	BcaTH-5	GT-2	BcaC03g12992	BcaTH-55	GT-2	0.06822	0.274284	0.24872	1695	349.333	1345.67	87.75	80.25	0.0652093	0.229723
BcaB01g05808	BcaTH-6	GT-2	BcaC06g32077	BcaTH-69	GT-2	0.0844568	0.334901	0.252184	1650	342.75	1307.25	104.417	92.5833	0.0798751	0.270119
BcaB01g06095	BcaTH-7	GT-1	BcaB01g06227	BcaTH-8	GT-1	0.0446732	0.142134	0.314304	954	193.083	760.917	33	25	0.0433687	0.129478
BcaB01g06227	BcaTH-8	GT-1	BcaC06g31977	BcaTH-68	GT-1	0.0895679	0.259992	0.344503	948	191.917	756.083	63.8333	42.1667	0.0844263	0.219713
BcaB02g06447	BcaTH-9	GT-1	BcaB08g34296	BcaTH-38	GT-1	0.0413027	0.327643	0.12606	1152	256.167	895.833	36	68	0.040186	0.265452
BcaB02g06447	BcaTH-9	GT-1	BcaC05g25245	BcaTH-63	GT-1	0.0179885	0.176115	0.10214	1155	254.833	900.167	16	40	0.0177745	0.156965
BcaB02g06447	BcaTH-9	GT-1	BcaC07g41640	BcaTH-76	GT-1	0.0346249	0.319926	0.108228	1140	253.417	886.583	30	66	0.0338378	0.260441
BcaB02g07079	BcaTH-10	GTγ	BcaB03g12828	BcaTH-21	GTγ	0.256002	1.34755	0.189976	1017	201.667	815.333	176.833	126.167	0.216885	0.62562
BcaB02g07079	BcaTH-10	GTγ	BcaB07g32110	BcaTH-36	GTγ	0.29044	1.40356	0.206932	1050	211.167	838.833	202	134	0.240811	0.63457
BcaB02g07079	BcaTH-10	GTγ	BcaC05g26028	BcaTH-64	GTγ	0.287211	1.6108	0.178303	1038	203.667	834.333	199.083	134.917	0.238614	0.662439
BcaB02g07079	BcaTH-10	GTγ	BcaC08g45507	BcaTH-83	GTγ	0.0867718	0.228579	0.379615	948	185.25	762.75	62.5	36.5	0.0819403	0.197031
BcaB02g07080	BcaTH-11	GT-2	BcaB05g25015	BcaTH-30	GT-2	0.0747932	0.44084	0.169661	1728	385.25	1342.75	95.5833	128.417	0.0711848	0.333333
BcaB02g07080	BcaTH-11	GT-2	BcaC03g15713	BcaTH-57	GT-2	0.0696002	0.440271	0.158085	1584	351.583	1232.42	81.9167	117.083	0.0664683	0.333017
BcaB02g07080	BcaTH-11	GT-2	BcaC08g45505	BcaTH-82	GT-2	0.0337445	0.18013	0.187334	1800	405.917	1394.08	46	65	0.0329966	0.160131
BcaB02g07080	BcaTH-11	GT-2	BcaC08g47187	BcaTH-84	GT-2	0.0686383	0.538418	0.127482	1611	355.75	1255.25	82.3333	136.667	0.0655912	0.384165
BcaB02g07081	BcaTH-12	GT-2	BcaB05g25016	BcaTH-31	GT-2	0.121612	0.440382	0.276151	1005	218.167	786.833	88.3333	72.6667	0.112264	0.333079
BcaB02g07081	BcaTH-12	GT-2	BcaC03g15714	BcaTH-58	GT-2	0.127984	0.391146	0.327202	1017	220.917	796.083	93.6667	67.3333	0.117659	0.304791
BcaB02g07081	BcaTH-12	GT-2	BcaC08g45503	BcaTH-81	GT-2	0.109059	0.245951	0.443419	834	178.833	655.167	66.5	37.5	0.101501	0.209692
BcaB02g07081	BcaTH-12	GT-2	BcaC08g47189	BcaTH-85	GT-2	0.141431	0.402309	0.351548	1005	216.25	788.75	101.667	67.3333	0.128896	0.311368
BcaB02g07505	BcaTH-13	SIP1	BcaB02g08252	BcaTH-14	SIP1	0.152905	0.301131	0.50777	465	115.583	349.417	48.3333	28.6667	0.138326	0.248017
BcaB02g07505	BcaTH-13	SIP1	BcaC07g40212	BcaTH-75	SIP1	0.0918032	0.445714	0.205969	852	205.833	646.167	55.8333	69.1667	0.086407	0.336032
BcaB02g07505	BcaTH-13	SIP1	BcaC08g44930	BcaTH-80	SIP1	0.0225444	0.23314	0.0966991	915	217.083	697.917	15.5	43.5	0.022209	0.200384
BcaB02g08252	BcaTH-14	SIP1	BcaC07g40212	BcaTH-75	SIP1	0.0770915	0.2311	0.333584	477	119.833	357.167	26.1667	23.8333	0.0732618	0.198887
BcaB02g08252	BcaTH-14	SIP1	BcaC08g44930	BcaTH-80	SIP1	0.145952	0.320004	0.456093	462	115.167	346.833	46	30	0.132629	0.260492
BcaB02g08851	BcaTH-15	SIP1	BcaC01g05198	BcaTH-45	SIP1	0.110565	0.724564	0.152595	474	114.083	359.917	37	53	0.102802	0.464573
BcaB02g09213	BcaTH-16	GT-1	BcaC01g05554	BcaTH-48	GT-1	0.061627	0.3241	0.190148	864	171	693	41	45	0.0591631	0.263158
BcaB02g09213	BcaTH-16	GT-1	BcaC02g11965	BcaTH-52	GT-1	0.0337383	0.171232	0.197033	867	169.833	697.167	23	26	0.0329907	0.153091
BcaB02g10573	BcaTH-17	SH4	BcaB06g28695	BcaTH-33	SH4	0.114625	0.418354	0.27399	903	214.667	688.333	73.1667	68.8333	0.106295	0.320652
BcaB02g10573	BcaTH-17	SH4	BcaC02g07800	BcaTH-49	SH4	0.100624	0.351299	0.286434	903	214.5	688.5	64.8333	60.1667	0.0941661	0.280497
BcaB02g10573	BcaTH-17	SH4	BcaC02g11439	BcaTH-51	SH4	0.122428	0.262819	0.465825	747	180.417	566.583	64	40	0.112958	0.221709
BcaB02g10864	BcaTH-18	SIP1	BcaB04g17032	BcaTH-23	SIP1	0.154165	0.553566	0.278494	855	185.833	669.167	93.25	72.75	0.139352	0.39148
BcaB02g10864	BcaTH-18	SIP1	BcaB04g18823	BcaTH-27	SIP1	0.343768	2.07769	0.165457	924	201.75	722.25	199.167	141.833	0.275759	0.703015
BcaB02g10864	BcaTH-18	SIP1	BcaC01g01430	BcaTH-40	SIP1	0.101475	0.656068	0.154672	852	187.333	664.667	63.0833	81.9167	0.0949097	0.437278
BcaB02g10864	BcaTH-18	SIP1	BcaC08g43587	BcaTH-77	SIP1	0.156671	0.626802	0.249952	861	187.917	673.083	95.1667	79.8333	0.141389	0.424834
BcaB02g10864	BcaTH-18	SIP1	BcaC08g44158	BcaTH-79	SIP1	0.0595348	0.313533	0.189884	912	200	712	40.75	51.25	0.0572331	0.25625
BcaB03g12686	BcaTH-20	SH4	BcaC01g01105	BcaTH-39	SH4	0.0512082	0.222591	0.230055	894	186.917	707.083	35	36	0.0494991	0.192599
BcaB03g12828	BcaTH-21	GTγ	BcaB07g32110	BcaTH-36	GTγ	0.082188	0.410444	0.200242	1179	240.167	938.833	73.0833	75.9167	0.0778448	0.3161
BcaB03g12828	BcaTH-21	GTγ	BcaC05g26028	BcaTH-64	GTγ	0.0671564	0.412624	0.162755	1161	234.75	926.25	59.5	74.5	0.0642375	0.317359
BcaB03g12828	BcaTH-21	GTγ	BcaC07g39082	BcaTH-74	GTγ	0.0522651	0.200512	0.260658	1143	233.5	909.5	45.9167	41.0833	0.0504856	0.175946
BcaB03g12828	BcaTH-21	GTγ	BcaC08g45507	BcaTH-83	GTγ	0.259061	1.48415	0.174552	933	181.667	751.333	164.583	117.417	0.219055	0.64633
BcaB03g14582	BcaTH-22	SH4	BcaC01g03309	BcaTH-42	SH4	0.0286867	0.249257	0.115089	975	193.333	781.667	22	41	0.028145	0.212069
BcaB04g17032	BcaTH-23	SIP1	BcaC01g01430	BcaTH-40	SIP1	0.107383	0.583252	0.18411	864	188.5	675.5	67.5833	76.4167	0.100049	0.405393
BcaB04g17032	BcaTH-23	SIP1	BcaC08g43587	BcaTH-77	SIP1	0.145514	0.611421	0.237993	888	194.333	693.667	91.75	81.25	0.132268	0.418096
BcaB04g17032	BcaTH-23	SIP1	BcaC08g44158	BcaTH-79	SIP1	0.117867	0.430295	0.273921	906	197.75	708.25	77.25	64.75	0.109072	0.327434
BcaB04g17922	BcaTH-24	GT-2	BcaC07g37562	BcaTH-72	GT-2	0.0344328	0.142928	0.240911	1905	434.167	1470.83	49.5	56.5	0.0336544	0.130134
BcaB04g18385	BcaTH-25	SIP1	BcaC07g38034	BcaTH-73	SIP1	0.167194	0.438394	0.381379	873	204.083	668.917	100.25	67.75	0.149869	0.331972
BcaB04g18823	BcaTH-27	SIP1	BcaC01g03954	BcaTH-43	SIP1	0.0230886	0.211032	0.109408	1275	285.417	989.583	22.5	52.5	0.0227368	0.183942
BcaB04g21150	BcaTH-28	SIP1	BcaC05g29401	BcaTH-65	SIP1	0.094214	0.433843	0.217161	552	120.917	431.083	38.1667	39.8333	0.0885366	0.329428
BcaB05g21819	BcaTH-29	GT-2	BcaC03g12992	BcaTH-55	GT-2	0.0342088	0.148903	0.229739	1731	355.417	1375.58	46	48	0.0334404	0.135053
BcaB05g21819	BcaTH-29	GT-2	BcaC06g32077	BcaTH-69	GT-2	0.0710555	0.310183	0.229076	1677	350.667	1326.33	89.9167	89.0833	0.0677934	0.25404
BcaB05g25015	BcaTH-30	GT-2	BcaC03g15713	BcaTH-57	GT-2	0.0555328	0.205721	0.269942	1581	351.083	1229.92	65.8333	63.1667	0.0535267	0.179919
BcaB05g25015	BcaTH-30	GT-2	BcaC08g45505	BcaTH-82	GT-2	0.080472	0.365057	0.220437	1740	391.25	1348.75	102.917	113.083	0.0763052	0.289031
BcaB05g25015	BcaTH-30	GT-2	BcaC08g47187	BcaTH-84	GT-2	0.107823	0.518057	0.20813	1614	357.75	1256.25	126.167	133.833	0.100431	0.374097
BcaB05g25016	BcaTH-31	GT-2	BcaC03g15714	BcaTH-58	GT-2	0.0542122	0.193963	0.279498	1479	317.417	1161.58	60.75	54.25	0.0522993	0.170911
BcaB05g25016	BcaTH-31	GT-2	BcaC08g45503	BcaTH-81	GT-2	0.12174	0.359065	0.339046	1338	281.25	1056.75	118.75	80.25	0.112373	0.285333
BcaB05g25016	BcaTH-31	GT-2	BcaC08g47189	BcaTH-85	GT-2	0.067501	0.386303	0.174736	1506	323.5	1182.5	76.3333	97.6667	0.0645525	0.301906
BcaB06g26703	BcaTH-32	SIP1	BcaC06g35764	BcaTH-71	SIP1	0.0486436	0.197305	0.24654	876	203.667	672.333	31.6667	35.3333	0.0470997	0.173486
BcaB06g28695	BcaTH-33	SH4	BcaC02g07800	BcaTH-49	SH4	0.0614094	0.350175	0.175368	879	209.083	669.917	39.5	58.5	0.0589626	0.279793
BcaB06g28695	BcaTH-33	SH4	BcaC02g11439	BcaTH-51	SH4	0.192801	0.64265	0.300008	678	163.333	514.667	87.5	70.5	0.170013	0.431633
BcaB07g30244	BcaTH-35	GT-1	BcaC03g17309	BcaTH-60	GT-1	0.0368309	0.2786	0.1322	1176	257.833	918.167	33	60	0.0359412	0.232708
BcaB07g32110	BcaTH-36	GTγ	BcaC05g26028	BcaTH-64	GTγ	0.0499642	0.28224	0.177027	1194	242.333	951.667	46	57	0.0483363	0.235213
BcaB07g32110	BcaTH-36	GTγ	BcaC07g39082	BcaTH-74	GTγ	0.0870272	0.392303	0.221837	1140	234.333	905.667	74.4167	71.5833	0.0821678	0.305477
BcaB07g32110	BcaTH-36	GTγ	BcaC08g45507	BcaTH-83	GTγ	0.287623	1.51668	0.18964	948	188.25	759.75	181.5	122.5	0.238894	0.65073
BcaB07g34183	BcaTH-37	GT-2	BcaC03g17762	BcaTH-61	GT-2	0.0559811	0.132324	0.42306	1785	366.833	1418.17	76.5	44.5	0.0539429	0.121308
BcaB08g34296	BcaTH-38	GT-1	BcaC05g25245	BcaTH-63	GT-1	0.0392495	0.277596	0.141391	1155	257.167	897.833	34.3333	59.6667	0.0382402	0.232016
BcaB08g34296	BcaTH-38	GT-1	BcaC07g41640	BcaTH-76	GT-1	0.0132906	0.177984	0.0746733	1176	265.083	910.917	12	42	0.0131735	0.158441
BcaC01g01430	BcaTH-40	SIP1	BcaC08g43587	BcaTH-77	SIP1	0.0859852	0.461876	0.186165	876	192.833	683.167	55.5	66.5	0.0812393	0.344857
BcaC01g01430	BcaTH-40	SIP1	BcaC08g44158	BcaTH-79	SIP1	0.0751773	0.462068	0.162697	882	193.5	688.5	49.25	66.75	0.0715323	0.344961
BcaC01g05554	BcaTH-48	GT-1	BcaC02g11965	BcaTH-52	GT-1	0.0652585	0.273482	0.238621	864	168	696	43.5	38.5	0.0625	0.229167
BcaC02g07800	BcaTH-49	SH4	BcaC02g11439	BcaTH-51	SH4	0.178693	0.417455	0.428054	714	170.5	543.5	86.4167	54.5833	0.159	0.320137
BcaC03g12992	BcaTH-55	GT-2	BcaC06g32077	BcaTH-69	GT-2	0.069978	0.299889	0.233346	1680	347.917	1332.08	89	86	0.0668126	0.247186
BcaC03g15713	BcaTH-57	GT-2	BcaC08g45505	BcaTH-82	GT-2	0.0723684	0.409844	0.176576	1584	355.5	1228.5	84.75	112.25	0.0689866	0.315752
BcaC03g15713	BcaTH-57	GT-2	BcaC08g47187	BcaTH-84	GT-2	0.0949959	0.530771	0.178977	1503	332.75	1170.25	104.417	126.583	0.0892259	0.380416
BcaC03g15714	BcaTH-58	GT-2	BcaC08g45503	BcaTH-81	GT-2	0.138256	0.353221	0.391416	1272	272.75	999.25	126.167	76.8333	0.126261	0.281699
BcaC03g15714	BcaTH-58	GT-2	BcaC08g47189	BcaTH-85	GT-2	0.0686385	0.313038	0.219266	1389	298.917	1090.08	71.5	76.5	0.0655913	0.255924
BcaC03g16982	BcaTH-59	GT-2	BcaC06g31352	BcaTH-66	GT-2	0.10769	0.412265	0.261214	1104	231.75	872.25	87.5	73.5	0.100315	0.317152
BcaC03g16982	BcaTH-59	GT-2	BcaC06g34234	BcaTH-70	GT-2	0.124306	0.434686	0.285968	1104	234.667	869.333	99.5833	77.4167	0.114551	0.329901
BcaC05g25245	BcaTH-63	GT-1	BcaC07g41640	BcaTH-76	GT-1	0.0446058	0.343861	0.129721	1158	257.417	900.583	39	71	0.0433053	0.275817
BcaC05g26028	BcaTH-64	GTγ	BcaC07g39082	BcaTH-74	GTγ	0.0756256	0.39019	0.193818	1131	230.917	900.083	64.75	70.25	0.0719378	0.304222
BcaC05g26028	BcaTH-64	GTγ	BcaC08g45507	BcaTH-83	GTγ	0.276759	1.54626	0.178986	930	181.417	748.583	173.25	118.75	0.231437	0.654571
BcaC06g31352	BcaTH-66	GT-2	BcaC06g34234	BcaTH-70	GT-2	0.0357804	0.219241	0.163202	1107	234.083	872.917	30.5	44.5	0.0349403	0.190103
BcaC06g31960	BcaTH-67	GT-1	BcaC06g31977	BcaTH-68	GT-1	0.149529	0.226203	0.661038	915	183.5	731.5	99.1667	35.8333	0.135566	0.195277
BcaC07g40212	BcaTH-75	SIP1	BcaC08g44930	BcaTH-80	SIP1	0.0742252	0.374638	0.198125	849	205.167	643.833	45.5	60.5	0.0706705	0.294882
BcaC08g43587	BcaTH-77	SIP1	BcaC08g44158	BcaTH-79	SIP1	0.116782	0.425147	0.274686	882	192.333	689.667	74.5833	62.4167	0.108144	0.324523
BcaC08g45503	BcaTH-81	GT-2	BcaC08g47189	BcaTH-85	GT-2	0.0998896	0.397964	0.251002	1296	273.083	1022.92	95.6667	84.3333	0.0935234	0.308819
BcaC08g45505	BcaTH-82	GT-2	BcaC08g47187	BcaTH-84	GT-2	0.0653091	0.460468	0.141832	1590	353.583	1236.42	77.3333	121.667	0.0625463	0.344096
BjuVA01G20880	BjuTH-1	SIP1	BjuVB05G18910	BjuTH-68	SIP1	0.0105062	0.24191	0.0434302	1239	280.5	958.5	10	58	0.010433	0.206774
BjuVA01G20880	BjuTH-1	SIP1	BjuVB07G35090	BjuTH-85	SIP1	0.0896037	0.38369	0.233531	1083	243.333	839.667	70.9167	73.0833	0.0844581	0.300342
BjuVA01G40740	BjuTH-2	SIP1	BjuVB07G31080	BjuTH-84	SIP1	0.17671	0.493014	0.358427	894	197.417	696.583	109.667	71.3333	0.157435	0.361334
BjuVA02G00290	BjuTH-4	GT-1	BjuVA03G00350	BjuTH-11	GT-1	0.0714715	0.177714	0.402172	930	184.333	745.667	50.8333	29.1667	0.0681717	0.158228
BjuVA02G00290	BjuTH-4	GT-1	BjuVB02G45930	BjuTH-54	GT-1	0.0740758	0.224892	0.329384	924	184.417	739.583	52.1667	35.8333	0.0705352	0.194306
BjuVA02G00290	BjuTH-4	GT-1	BjuVB05G29100	BjuTH-70	GT-1	0.0421819	0.0958286	0.440181	927	183.417	743.583	30.5	16.5	0.0410176	0.0899591
BjuVA02G01230	BjuTH-5	GT-2	BjuVA03G01250	BjuTH-12	GT-2	0.0646744	0.277548	0.23302	1656	343.417	1312.58	81.3333	79.6667	0.0619643	0.231983
BjuVA02G01230	BjuTH-5	GT-2	BjuVA10G32940	BjuTH-45	GT-2	0.0624328	0.320714	0.194668	1635	338.5	1296.5	77.6667	88.3333	0.0599049	0.260955
BjuVA02G01230	BjuTH-5	GT-2	BjuVB02G44620	BjuTH-53	GT-2	0.0686514	0.30975	0.221635	1650	344.167	1305.83	85.6667	87.3333	0.0656031	0.253753
BjuVA02G01230	BjuTH-5	GT-2	BjuVB05G28350	BjuTH-69	GT-2	0.0308256	0.152074	0.202701	1653	345.083	1307.92	39.5	47.5	0.0302007	0.137648
BjuVA02G01230	BjuTH-5	GT-2	BjuVB08G00330	BjuTH-88	GT-2	0.0755229	0.293624	0.257209	1659	343.667	1315.33	94.5	83.5	0.0718449	0.242968
BjuVA02G25760	BjuTH-6	GT-2	BjuVA07G28480	BjuTH-32	GT-2	0.0709712	0.465137	0.152581	1659	368.083	1290.92	87.4167	127.583	0.0677167	0.346615
BjuVA02G25760	BjuTH-6	GT-2	BjuVA07G42390	BjuTH-34	GT-2	0.0782374	0.585037	0.133731	1590	346.083	1243.92	92.4167	140.583	0.0742949	0.406212
BjuVA02G25760	BjuTH-6	GT-2	BjuVB03G49690	BjuTH-61	GT-2	0.0889293	0.540373	0.16457	1599	344.917	1254.08	105.167	132.833	0.0838594	0.385117
BjuVA02G25760	BjuTH-6	GT-2	BjuVB05G58310	BjuTH-71	GT-2	0.0454654	0.214903	0.211562	1656	363.917	1292.08	57	68	0.0441148	0.186856
BjuVA02G25760	BjuTH-6	GT-2	BjuVB06G42050	BjuTH-80	GT-2	0.0671627	0.49872	0.13467	1656	365.333	1290.67	82.9167	133.083	0.0642433	0.364279
BjuVA02G25770	BjuTH-7	GT-2	BjuVA07G28470	BjuTH-31	GT-2	0.123826	0.33938	0.364859	1266	273.833	992.167	113.25	74.75	0.114144	0.272976
BjuVA02G25770	BjuTH-7	GT-2	BjuVA07G42400	BjuTH-35	GT-2	0.0676193	0.360878	0.187374	1512	321.167	1190.83	77	92	0.0646606	0.286456
BjuVA02G25770	BjuTH-7	GT-2	BjuVB03G49700	BjuTH-62	GT-2	0.0764711	0.373931	0.204506	1509	321.5	1187.5	86.3333	94.6667	0.0727018	0.294453
BjuVA02G25770	BjuTH-7	GT-2	BjuVB05G58330	BjuTH-72	GT-2	0.0622845	0.209294	0.297593	1536	327.167	1208.83	72.25	59.75	0.0597684	0.182629
BjuVA02G25770	BjuTH-7	GT-2	BjuVB06G42060	BjuTH-81	GT-2	0.170529	0.476871	0.3576	690	153.5	536.5	81.8333	54.1667	0.152532	0.352877
BjuVA02G37060	BjuTH-8	GT-2	BjuVB02G50620	BjuTH-55	GT-2	0.128477	0.404628	0.31752	1104	234.5	869.5	102.667	73.3333	0.118076	0.312722
BjuVA02G39930	BjuTH-9	GT-1	BjuVB04G07900	BjuTH-64	GT-1	0.0410557	0.256456	0.160089	1164	256.667	907.333	36.25	55.75	0.0399522	0.217208
BjuVA02G43920	BjuTH-10	GT-2	BjuVA06G36940	BjuTH-28	GT-2	0.0847395	0.245699	0.344892	1773	362.75	1410.25	113	76	0.0801276	0.209511
BjuVA02G43920	BjuTH-10	GT-2	BjuVB02G65910	BjuTH-56	GT-2	0.0831678	0.213471	0.389597	1767	363.333	1403.67	110.5	67.5	0.0787224	0.18578
BjuVA02G43920	BjuTH-10	GT-2	BjuVB04G04770	BjuTH-63	GT-2	0.0605298	0.144208	0.41974	1818	373.5	1444.5	84	49	0.0581516	0.131191
BjuVA03G00350	BjuTH-11	GT-1	BjuVB02G45930	BjuTH-54	GT-1	0.0814524	0.243334	0.334735	948	190.083	757.917	58.5	39.5	0.0771853	0.207804
BjuVA03G00350	BjuTH-11	GT-1	BjuVB05G29100	BjuTH-70	GT-1	0.0790792	0.195149	0.405226	933	185.75	747.25	56.0833	31.9167	0.075053	0.171826
BjuVA03G01250	BjuTH-12	GT-2	BjuVA10G32940	BjuTH-45	GT-2	0.0852843	0.311101	0.274137	1686	345.25	1340.75	108.083	87.9167	0.0806141	0.254646
BjuVA03G01250	BjuTH-12	GT-2	BjuVB02G44620	BjuTH-53	GT-2	0.0743418	0.291717	0.254843	1689	347.917	1341.08	94.9167	84.0833	0.0707761	0.241677
BjuVA03G01250	BjuTH-12	GT-2	BjuVB05G28350	BjuTH-69	GT-2	0.0646192	0.268792	0.240406	1680	347.5	1332.5	82.5	78.5	0.0619137	0.225899
BjuVA03G01250	BjuTH-12	GT-2	BjuVB08G00330	BjuTH-88	GT-2	0.0418529	0.101593	0.411965	1716	352.583	1363.42	55.5	33.5	0.0407066	0.095013
BjuVA03G20770	BjuTH-13	GT-1	BjuVA05G07640	BjuTH-19	GT-1	0.0603828	0.350922	0.172069	864	165.917	698.083	40.5	46.5	0.058016	0.280261
BjuVA03G20770	BjuTH-13	GT-1	BjuVB06G07370	BjuTH-74	GT-1	0.0605861	0.308198	0.196582	864	168.167	695.833	40.5	42.5	0.0582036	0.252725
BjuVA03G20770	BjuTH-13	GT-1	BjuVB08G20030	BjuTH-89	GT-1	0.0542892	0.186592	0.290951	876	169.5	706.5	37	28	0.0523708	0.165192
BjuVA03G24390	BjuTH-14	SIP1	BjuVA05G04750	BjuTH-18	SIP1	0.12573	0.584462	0.215121	897	207.333	689.667	79.8333	84.1667	0.115756	0.405949
BjuVA03G24390	BjuTH-14	SIP1	BjuVB06G04400	BjuTH-73	SIP1	0.143699	0.67279	0.213586	894	204.5	689.5	90.1667	90.8333	0.130771	0.444173
[truncated: 261 more rows]

## Sheet: Table S9
Supplementary Table S9. The Ka/Ks ratios and estimated divergence time for tandem duplication TH genes of A. thaliana, B. carinate, B. nigra, B. oleracea, B. rapa, respectively.
[truncated: 11 more rows]

[truncated: 2 more sheets: Table S10, Table S11]
